# Supplementary material for: A switch from α‐helical to β‐strand conformation during co‐translational protein folding
Source: EMBO J. 2022 Jan 7;41(4):e109175. doi: 10.15252/embj.2021109175 (PMC8844987; doi:10.15252/embj.2021109175)
Supplement: Supplementary file 3 — Movie EV2 [file EMBJ-41-e109175-s015.zip]

Archive with 2 entries (2 files):
- Movie_EV2_legend.docx
- Movie EV2.mp4
