# Supplementary material for: A switch from α‐helical to β‐strand conformation during co‐translational protein folding
Source: EMBO J. 2022 Jan 7;41(4):e109175. doi: 10.15252/embj.2021109175 (PMC8844987; doi:10.15252/embj.2021109175)
Supplement: Supplementary file 12 — Source Data for Appendix [file EMBJ-41-e109175-s011.zip]

Archive with 4 entries (4 files):
- source_data_appendix_figS1/figS1.xlsx
- source_data_appendix_figS1/Sfig1.png
- source_data_appendix_figS2/figS2.xlsx
- source_data_appendix_figS2/Sfig2.png
