# Supplementary material for: A switch from α‐helical to β‐strand conformation during co‐translational protein folding
Source: EMBO J. 2022 Jan 7;41(4):e109175. doi: 10.15252/embj.2021109175 (PMC8844987; doi:10.15252/embj.2021109175)
Supplement: Supplementary file 12 — Source Data for Appendix [file EMBJ-41-e109175-s011.zip › source_data_appendix_figS1/figS1.xlsx]

## Sheet: fig.S1C
Time, s	W11 gel				W11L gel				F20W gel
0	0.023715	0	0		0	0	0		0	0	0
1	0.024559	0.007888	0		0	0	0		0	0	0
2	0.015761	0.006804	0		0	0	0		0	0	0
3	0.010792	0.007342	0		0	0	0		0	0	0
4	0.005433	0.019527	0		0	0	0		0	0	0
6	1.46e-08	0.02069	0		0	0	0		0	0	0
8	0.001868	0.003836	0.038974		0	0	0		0	0.013202	0
10	0.129099	0.117763	0.070785		0.157743	0.032998	0.061562		0.09848	0.093828	0.121285
12	0.200644	0.209463	0.219774		0.214562	0.162853	0.169805		0.221518	0.247335	0.179365
14	0.51949	0.472587	0.526105		0.351463	0.255194	0.323334		0.45089	0.360471	0.280457
16	0.642095	0.60999	0.620554		0.479455	0.498308	0.706651		0.612085	0.499382	0.559207
18	0.655867	0.646477	0.828999		0.784647	0.725163	0.865692		0.864663	0.756562	0.818702
20	0.838482	0.826482	0.913553		0.963896	0.933254	0.970819		0.962377	0.929304	0.979359
23	0.937871	0.961502	0.970046		1.00547	1.01983	1.00832		0.934485	1.03138	1.00178
26	0.930513	0.940011	0.883503		0.980271	1.0154	1.00871		0.996874	1.00629	1.0035
30	0.966154	0.997014	0.926484		0.975828	1.01146	1.0118		0.948173	0.991565	1.00555
35	0.996503	0.946311	1.00095		1.02497	0.966967	1.00268		1.00037	1	1.00874
40	1	1	0.985417		1	0.933403	1		1.00759	0.985601	1

## Sheet: fig.S1D
ToC	Ө222 W11 HAKM7 (1)		ToC	Ө222 W11 HAKM7 (2)		ToC	Ө222 W11 HAKM7 (3)				ToC	Ө222 W11L HAKM7 (1)		ToC	Ө222 W11L HAKM7 (2)		ToC	Ө222 W11L HAKM7 (3)				ToC	Ө222 F20W HAKM7 (1)		ToC	Ө222 F20W HAKM7 (2)		ToC	Ө222 F20W HAKM7 (3)				ToC	Ө222 W11 CD buffer (1)		ToC	Ө222 W11 CD buffer (2)		ToC	Ө222 W11 CD buffer (3)				ToC	Ө222 W11L CD buffer (1)		ToC	Ө222 W11LCD buffer (2)
20.2944	1.0012		20.0919	1.01274		20.9438	1.01962				20.055	1.03358		19.97	1.07514		20.055	0.975653				20.2914	0.834932		22.2914	0.9157		21.9422	0.872915				20.0016	1.00689		19.98	0.983303		19.9966	1.00367				20	0.99945		19.97	1.08325
21.8175	1.02358		21.7426	1.02858		22.3413	1.00068				21.8583	0.971708		21.875	1.03686		21.8583	1.00389				22.1695	1.01942		21.8674	0.8756		21.6178	0.993277				21.88	0.980042		21.8783	0.987759		21.8833	0.954416				21.8683	1.03269		21.9033	1.00865
23.6621	1.00407		22.8399	0.965678		24.0605	0.931809				23.85	0.970806		23.86	0.978032		23.85	1.01761				24.4944	0.983547		22.9147	0.94024		22.7402	0.985043				23.8616	1.00133		23.87	0.999961		23.8717	0.98766				23.8533	1.06564		23.8733	0.974589
25.578	0.926936		24.4339	0.948689		25.9012	0.976559				25.8666	1.04947		25.8733	1.01463		25.8666	1.01221				25.8677	1.03175		24.4588	0.96568		24.3343	0.908468				25.87	0.992149		25.8549	1.02772		25.855	0.987944				25.8683	1.01077		25.8799	0.980725
27.4906	0.944871		26.1994	0.943615		27.7387	0.946831				27.8733	0.942866		27.87	1.04637		27.8733	1.07314				27.5383	0.862151		26.1994	0.95912		26.0751	0.964574				27.8466	0.970333		27.865	0.921708		27.8483	0.989487				27.8733	0.992689		27.85	0.988011
29.4246	0.953561		28.086	0.942906		29.6723	0.932416				29.8566	0.965281		29.8533	0.94718		29.8566	1.01417				29.3056	1.01767		27.9868	1.0513		27.8876	1.04968				29.855	0.962476		29.87	0.962219		29.8616	1.01638				29.8216	0.994493		29.8666	0.946557
31.3554	0.981055		29.8705	0.907838		31.6027	0.933474				31.8616	0.994054		31.85	0.98312		31.8616	0.892207				31.1445	0.959132		29.8209	1.02884		29.7466	1.0934				31.8549	0.962381		31.8533	0.947919		31.8683	1.00419				31.85	0.98958		31.8717	1.01816
33.3324	1.0242		31.7758	0.974077		33.53	0.953617				33.8517	1.0326		33.8633	1.02447		33.8517	0.931908				32.9803	0.867792		31.7016	1.03198		31.6521	0.921511				33.855	0.963847		33.8517	0.963523		33.8717	1.03997				33.865	0.945623		33.8533	0.984343
35.3063	0.956529		33.6781	0.940558		35.5035	0.93533				35.86	0.969142		35.87	0.93334		35.86	0.916725				34.9121	1.04695		33.6287	0.93552		33.5793	0.941511				35.8666	0.97077		35.8633	0.971242		35.8533	1.02121				35.87	0.968386		35.855	0.963026
37.228	0.951153		35.6268	0.943823		37.4249	0.905059				37.8683	0.932284		37.8866	0.98705		37.8683	0.924935				36.7914	0.992075		35.5528	0.9572		35.5035	0.908638				37.87	0.954941		37.8683	0.984143		37.85	0.987274				37.8866	0.898805		37.8683	0.925417
39.1961	0.954809		37.548	0.896833		39.4173	0.892225				39.8733	0.940155		39.85	0.886573		39.8733	0.900862				38.6185	0.954132		37.4249	1.05476		37.4003	0.984617				39.88	0.938333		39.8733	0.972707		39.86	1.00076				39.8533	0.946329		39.8717	0.909845
41.2105	0.89985		39.491	0.918045		41.3332	0.910751				41.8549	0.798161		41.8633	0.919827		41.8549	0.924018				40.5414	0.885208		39.3681	0.87884		39.3681	1.07432				41.8733	0.951224		41.8533	0.955448		41.86	0.950448				41.86	0.903111		41.8533	0.873791
43.1732	0.905818		41.4069	0.883788		43.3203	0.952333				43.855	0.82783		43.87	0.852308		43.855	0.878405				42.4124	0.912113		41.3087	0.94486		41.2841	0.986894				43.8466	0.922466		43.85	0.948281		43.86	0.959791				43.8683	0.89403		43.8533	0.884351
45.1334	0.879276		43.3693	0.866869		45.2558	0.896662				45.8667	0.794495		45.8766	0.790155		45.8667	0.867748				44.2808	0.883321		43.2222	0.98146		43.2222	1.0827				45.8717	0.929578		45.8633	0.942421		45.8633	0.918214				45.8717	0.831329		45.865	0.892517
47.0424	0.846656		45.2803	0.863369		47.1891	0.910535				47.855	0.808008		47.8549	0.770445		47.855	0.827438				46.1468	0.892226		45.1334	0.948		45.1824	1.012				47.8533	0.920285		47.8683	0.860493		47.8633	0.900201				47.8533	0.787195		47.8683	0.807091
48.9981	0.814061		47.238	0.814418		49.1936	0.871768				49.87	0.685066		49.88	0.715635		49.87	0.662983				47.8144	0.85217		47.0424	0.8526		47.0913	0.889702				49.8533	0.85893		49.8833	0.884022		49.87	0.927087				49.8533	0.719616		49.88	0.761408
50.9518	0.827387		49.1936	0.834193		51.0982	0.893779				51.8583	0.533139		51.8833	0.640967		51.8583	0.683203				48.8191	0.798906		48.9492	0.75322		49.047	0.773362				51.8616	0.822566		51.855	0.77539		51.88	0.850876				51.86	0.671389		51.8533	0.738883
52.9036	0.705306		51.147	0.770058		53.0499	0.737221				53.87	0.550221		53.8583	0.6121		53.87	0.504567				50.2881	0.721943		50.8786	0.64948		50.9762	0.820447				53.87	0.800355		53.865	0.825043		53.8517	0.795299				53.8683	0.584043		53.855	0.643358
54.8535	0.695094		53.0742	0.80118		54.9997	0.673408				55.8616	0.407792		55.8616	0.481		55.8616	0.479583				52.1227	0.64934		52.7328	0.6496		52.9036	0.671426				55.8717	0.691308		55.855	0.70946		55.86	0.734046				55.8616	0.520048		55.8683	0.535391
56.7532	0.6354		54.9754	0.664871		56.9479	0.616953				57.87	0.365599		57.8666	0.403183		57.87	0.417433				53.9554	0.704132		54.6099	0.64314		54.8048	0.671638				57.88	0.606319		57.8616	0.661177		57.8633	0.602447				57.88	0.455186		57.87	0.473838
58.6514	0.420076		56.8506	0.578451		58.8703	0.47942				59.8466	0.222839		59.87	0.326783		59.8466	0.435433				55.8107	0.517434		56.3636	0.45032		56.7045	0.578277				59.85	0.579801		59.87	0.531074		59.8717	0.486983				59.855	0.416371		59.88	0.382274
60.5969	0.382204		58.7487	0.495993		60.7914	0.382211				61.8533	0.229432		61.8866	0.3062		61.8533	0.359767				57.64	0.43917		58.1648	0.3824		58.6027	0.462383				61.8616	0.432517		61.8733	0.448349		61.88	0.462602				61.8666	0.318857		61.8566	0.328817
62.444	0.326124		60.6212	0.38498		62.687	0.317606				63.8616	0.262981		63.8533	0.2791		63.8616	0.278583				59.3946	0.404755		59.9161	0.32984		60.451	0.380298				63.87	0.328981		63.8549	0.325073		63.8566	0.340984				63.87	0.267286		63.8633	0.237943
64.3629	0.15078		62.444	0.252238		64.6058	0.237512				65.8683	0.259795		65.855	0.312067		65.8683	0.253383				61.367	0.296811		61.6664	0.24326		62.3225	0.253277				65.8866	0.264375		65.885	0.197681		65.86	0.240946				65.8799	0.271071		65.87	0.244094
66.2324	0.126056		64.2658	0.195851		66.4751	0.101854				67.87	0.19664		67.865	0.289217		67.87	0.132717				63.2892	0.228566		63.4643	0.32874		64.1929	0.167043				67.8683	0.150318		67.86	0.14717		67.8533	0.220175				67.8533	0.195911		67.8733	0.069623
68.0768	0.050238		66.1353	0.180151		68.3437	0.037113				69.8833	0.146183		69.87	0.218517		69.8833	0.0266				65.1372	0.103453		65.3099	0.21638		66.0382	0.193404				69.85	0.08455		69.8683	0.078607		69.855	0.149181				69.8533	0.130196		69.8833	0.097679
70.969	0.035225		68.0525	0.067069		70.2116	0.059763				71.885	0.087744		71.8466	0.17815		71.885	0.06805				67.0813	0.136038		67.2032	0.08006		67.8826	0.115915				71.88	0.018132		71.8616	0.030837		71.8799	0.129986				71.8633	0.170339		71.85	0.157132
72.8365	-0.01473		70.9205	0.061409		72.0062	-0.01597				73.8633	0.09276		73.8566	0.084967		73.8633	0.009717				69.0243	0.095566		69.1443	0.08934		69.775	0.038489				73.8549	-0.00067		73.87	0.022541		73.8683	0.056517				73.87	0.091804		73.8633	0.063528
74.655	-0.02469		72.7152	0.02438		74.752	-0.0189				75.8683	0.095836		75.855	0.1592		75.8683	0.051717				70.9178	0.146472		71.2059	-0.02616		71.6182	0.009426				75.87	-0.02115		75.8866	0.076886		75.8616	0.003337				75.8866	0.078679		75.8683	0.111962
76.546	0.000218		74.558	0.032273		76.3278	0.007519				77.8716	0.028896		77.865	0.12825		77.8716	0.019383				72.762	-0.04391		73.5095	0.07592		73.461	-0.0753				77.8683	0.024186		77.8566	0.037754		77.8533	-0.00454				77.8533	0.078357		77.87	0.034811
78.3398	-0.0262		76.352	-0.0137		78.8307	-0.08727				79.8533	0.016546		79.87	-0.0426		79.8533	0.016217				74.6056	0.019887		75.7399	-0.00862		75.3035	-0.00966				79.8717	0.028443		79.855	-0.00828		79.86	0.036569				79.85	0.067893		79.8833	0.073132
80.1821	0.003022		78.1701	0.01836		80.4064	-0.00093				81.855	-0.02808		81.8733	0.053983		81.855	0.071283				76.4729	-0.01411		77.7276	0.02814		77.1459	-0.05336				81.8833	0.004431		81.865	0.040867		81.87	-0.00283				81.8549	0.023607		81.8533	0.05234
82.1698	0.0006		80.9881	0.016587		82.0001	-0.00062				83.8633	-0.03536		83.8533	-0.07935		83.8633	-0.08348				78.1944	-0.06436		79.6184	-0.04774		79.0124	0.10366				83.8566	0.034942		83.8533	-0.01447		83.8866	0.024995				83.8583	0.042625		83.8633	-0.01892
84.1456	0.012883		82.782	0.000104		84.4972	-0.01212				85.8667	-0.05128		85.8533	0.02865		85.8667	-0.01507				80.0369	-0.02315		81.5334	0.10256		80.8304	-0.102				85.8633	0.00247		85.8567	-0.00583		85.8566	-0.02509				85.8633	-0.04795		85.8667	0.09566
86.3275	-0.06619		84.6244	-0.03335		86.9222	-0.01965				87.8799	-0.02409		87.8666	0.00495		87.8799	-0.02692				81.8792	-0.06525		83.3033	-0.02744		82.7214	0.032681				87.87	-0.04877		87.8666	0.00084		87.8633	0.00149				87.87	-0.02793		87.8717	0.004189
			86.0249	-0.08144																		83.6729	-0.00779		85.4372	-0.03044		84.6854	0.140617
																						85.4425	-0.05794		87.8731	0.01098		86.7214	-0.10172
																						87.8654	-0.09643					88.6854	0.079957
[truncated: 8 more columns]
