# Supplementary material for: A switch from α‐helical to β‐strand conformation during co‐translational protein folding
Source: EMBO J. 2022 Jan 7;41(4):e109175. doi: 10.15252/embj.2021109175 (PMC8844987; doi:10.15252/embj.2021109175)
Supplement: Supplementary file 12 — Source Data for Appendix [file EMBJ-41-e109175-s011.zip › source_data_appendix_figS2/figS2.xlsx]

## Sheet: fig.S2A
	rel.fluorescence	rel.fluorescence	rel.fluorescence	rel.fluorescence	rel.fluorescence	rel.fluorescence							rel.fluorescence	rel.fluorescence	rel.fluorescence
time (s)	CspA14-W11	CspA14-W11L	CspA19-W11	CspA19-W11L	CspA27-W11	CspA27-W11L						Time, s	W11	W11L	F20W
0.01005	1.00146	0.999539	0.998767	1.00962	1.00674	1.00447						0.2975	0.990407	0.991256	0.997139
0.010125	0.997766	1.00031	0.999792	1.0088	1.00174	1.00059						0.315	0.986455	0.990179	0.998578
0.0102	1.0003	1.00239	1.0011	1.00552	1.00378	1.00616						0.3325	0.990741	0.993482	0.999021
0.010275	1.00065	0.998112	0.998146	1.0096	1.00388	1.01001						0.35	0.991862	0.993813	1.00152
0.01035	0.999993	0.995459	1.00055	1.00981	1.00449	1.00703						0.3675	0.994781	0.9913	1.00257
0.010438	1.00302	0.999265	1.00074	1.00814	1.00101	1.00438						0.385	0.995529	0.994316	1.00122
0.010513	1.00041	1.00031	0.999926	1.01431	1.00554	1.00812						0.4025	0.996015	0.996368	1.00554
0.010588	0.998629	1.00133	0.99936	1.01008	1.00991	1.00365						0.42	0.998688	0.998018	1.00505
0.010663	0.998314	0.99784	1.00075	1.00884	1.00347	1.00705						0.4375	1.00068	0.997716	1.00897
0.01075	0.99837	1.00024	1.00036	1.0086	1.00814	1.00844						0.455	0.998945	1.00088	1.00904
0.010825	0.998389	1.00047	1.00019	1.01079	1.00897	1.00844						0.4725	1.00195	1.00351	1.00812
0.0109	1.00079	1.00173	0.99654	1.01256	1.00748	1.00858						0.49	1.00381	1.00315	1.00996
0.010988	0.999679	0.998116	1.00235	1.00847	1.00525	1.00818						0.5075	1.00531	1.00537	1.01252
0.011063	0.999675	0.999824	1.00009	1.00985	1.00657	1.0121						0.525	1.00567	1.00675	1.01482
0.011138	1.00134	0.99989	1.00095	1.01199	1.00074	1.00558						0.5425	1.00702	1.00694	1.01797
0.011225	0.99913	1.00267	0.998581	1.01275	1.0081	1.00712						0.56	1.00919	1.0078	1.01776
0.0113	0.999762	1.00287	1.00132	1.01133	1.00513	1.00425						0.5775	1.00964	1.00849	1.01643
0.011388	1.00251	1.00199	0.999405	1.00895	1.00362	1.00417						0.595	1.0133	1.01066	1.02065
0.011463	1.00029	0.998236	0.999955	1.00993	1.00343	1.00593						0.6125	1.01569	1.01214	1.02227
0.01155	0.999516	0.99941	1.00114	1.01006	1.00997	1.00143						0.63	1.0164	1.01336	1.02425
0.011625	0.999927	0.999114	1.00169	1.01537	1.0029	1.00712						0.6475	1.01449	1.01268	1.02478
0.011713	1.00118	1.00042	1.00338	1.01295	1.00362	1.00706						0.665	1.01858	1.01372	1.02612
0.0118	1.00019	1.00037	1.00057	1.00899	0.999121	1.00773						0.6825	1.021	1.0135	1.0274
0.011875	0.999237	0.999075	1.00381	1.00953	0.999905	1.00793						0.7	1.01904	1.01637	1.02757
0.011963	0.996991	1.00182	1.00001	1.00393	1.00169	1.01104						0.7175	1.02134	1.01649	1.02788
0.01205	0.997011	1.00269	1.00282	1.00575	1.0012	1.0028						0.735	1.02162	1.01833	1.0278
0.012125	0.998049	0.999832	1.00196	1.01009	1.00217	1.00156						0.7525	1.0233	1.0167	1.02864
0.012213	1.00163	1.0007	1.00013	1.00905	1.00071	1.00523						0.77	1.02448	1.01917	1.02972
0.0123	1.00144	1.00406	1.00045	1.01056	1.00627	1.00899						0.7875	1.0236	1.01847	1.02979
0.012388	1.00161	1.00157	0.999792	1.00733	1.00888	1.00489						0.805	1.02262	1.01845	1.03319
0.012463	0.997679	0.997462	0.997467	1.00855	1.00837	1.01178						0.8225	1.02599	1.0208	1.03011
0.01255	0.99884	0.996357	1.00225	1.00944	1.00882	1.00714						0.84	1.02354	1.02073	1.03175
0.012638	0.996952	0.999308	0.999706	1.00946	1.00712	1.01028						0.8575	1.02738	1.0204	1.02931
0.012725	1.00391	1.00025	1.00025	1.01033	1.01024	1.00876						0.875	1.02575	1.02274	1.02929
0.012813	1.00504	0.999955	1.00415	1.0101	1.00493	1.00828						0.8925	1.02633	1.02085	1.03163
0.0129	0.999858	0.998446	0.999435	1.00974	1.00645	1.00907						0.91	1.02955	1.02364	1.03263
0.012988	1.00011	0.9994	1.0031	1.01531	1.01543	1.01413						0.9275	1.02633	1.02264	1.03193
0.013075	0.998399	1.00259	1.00421	1.01117	1.01186	1.011						0.945	1.02817	1.02408	1.03161
0.013163	0.999721	1.00584	1.00105	1.01091	1.00996	1.00724						0.9625	1.02753	1.02372	1.03157
0.01325	0.999918	0.999859	1.00103	1.01128	1.00819	1.01528						0.98	1.02832	1.02408	1.03299
0.013338	1.0006	1.00227	1.00145	1.01315	1.00647	1.00968						0.9975	1.03001	1.02486	1.03429
0.013425	1.00129	1.00378	1.00018	1.01415	1.00761	1.01302						1.015	1.02754	1.02296	1.03448
0.013513	1.00372	1.00284	1.00261	1.00993	1.00138	1.00715						1.0325	1.03062	1.02284	1.03558
0.0136	0.999714	0.999875	1.00325	1.01015	1.00523	1.00988						1.05	1.0304	1.02487	1.03127
0.0137	1.00003	1.00226	0.999143	1.01094	1.00953	1.00594						1.0675	1.027	1.02236	1.03608
0.013788	1.00304	0.999384	1.00343	1.01162	1.01234	1.00985						1.085	1.02939	1.02787	1.03362
0.013875	0.999331	0.997891	1.00347	1.01132	1.0126	1.01046						1.1025	1.02968	1.02496	1.03686
0.013963	1.00027	0.998724	1.00598	1.01113	1.01125	1.0177						1.12	1.03023	1.02746	1.03503
0.014063	1.00202	0.998373	1.00051	1.01145	1.0142	1.01823						1.1375	1.03269	1.02579	1.03432
0.01415	1.00158	0.99952	1.00002	1.01122	1.01412	1.01659						1.155	1.03034	1.02691	1.03739
0.014238	1.00411	1.003	1.00081	1.01161	1.01	1.00799						1.1725	1.03176	1.02445	1.03819
0.014338	1.00395	1.00327	1.00178	1.01001	1.01233	1.00796						1.19	1.03051	1.02675	1.03554
0.014425	1.00227	1.00153	0.999851	1.01135	1.00972	1.00863						1.2075	1.03215	1.02827	1.03537
0.014525	0.999143	1.00297	1.00477	1.01062	1.0077	1.00612						1.225	1.02975	1.02876	1.03569
0.014613	1.00017	1.00065	1.00384	1.01392	1.00537	1.01372						1.2425	1.03188	1.02937	1.03628
0.014713	1.00023	0.998465	1.00346	1.0141	1.00031	1.00665						1.26	1.03077	1.02643	1.03709
0.0148	0.99969	1.00379	1.00046	1.01062	1.0078	1.00704						1.2775	1.0379	1.02746	1.03598
0.0149	0.999426	1.00171	0.999913	1.01202	1.00609	1.00936						1.295	1.03579	1.02822	1.03861
0.014988	1.00088	1.00241	1.00222	1.01364	1.00688	1.01077						1.3125	1.03302	1.0272	1.03652
0.015088	0.997715	1.00429	1.00342	1.01463	1.00839	1.01049						1.33	1.03795	1.02907	1.03953
0.015175	1.00204	1.00391	1.00035	1.01259	1.01155	1.00534						1.3475	1.03377	1.02821	1.03721
0.015275	1.00361	1.00417	1.0014	1.01055	1.01603	1.01327						1.365	1.03694	1.03158	1.03761
0.015375	1.00188	1.00306	1.00406	1.01228	1.0154	1.00997						1.3825	1.03627	1.03027	1.04164
0.015475	1.00301	1.00655	1.00482	1.00837	1.00936	1.00778						1.4	1.03537	1.02972	1.04141
0.015563	1.0064	1.00507	1.00562	1.00678	1.00578	1.00767						1.4175	1.03635	1.03159	1.04017
0.015663	1.0043	1.0047	1.00474	1.00427	1.01008	1.01025						1.435	1.03677	1.03123	1.04114
0.015763	1.00335	1.0036	1.00436	1.00964	1.01019	1.00914						1.4525	1.03987	1.0311	1.04245
0.015863	1.00818	1.00153	1.00201	1.0068	1.00575	1.00969						1.47	1.03648	1.03124	1.03988
0.015963	1.00056	1.0043	1.00475	1.00973	1.00788	1.00877						1.4875	1.0385	1.03188	1.04219
0.016063	0.999941	1.00149	1.00053	1.01245	1.00463	1.00814						1.505	1.03763	1.03483	1.04388
0.016163	1.00109	1.00342	0.998774	1.01204	1.00545	1.01436						1.5225	1.03869	1.0347	1.0451
0.01625	1.00366	1.00173	1.00052	1.01123	1.00956	1.00936						1.54	1.03716	1.03242	1.04249
0.01635	1.00195	1.00412	1.00342	1.01508	1.0116	1.01348						1.5575	1.03693	1.03236	1.04344
0.016463	1.00365	1.00458	1.00436	1.01326	1.00999	1.01018						1.575	1.03824	1.03395	1.04375
0.016563	1.0039	1.00249	1.0056	1.01598	1.01518	1.0029						1.5925	1.04063	1.03399	1.04248
0.016663	1.00307	0.99922	1.00206	1.00729	1.00886	1.0075						1.61	1.04011	1.0367	1.04289
0.016763	1.00549	1.00133	1.00124	1.00784	1.00819	1.00462						1.6275	1.04084	1.0337	1.0433
0.016863	1.0054	1.00429	1.00518	1.01052	1.00891	1.01241						1.645	1.03761	1.03467	1.04475
0.016963	0.99966	1.00722	1.00209	1.01376	1.00527	1.01075						1.6625	1.03824	1.03618	1.04404
0.017063	1.00124	1.00717	1.00337	1.00995	1.00721	1.01073						1.68	1.039	1.03662	1.04606
0.017175	1.0047	1.00124	1.00386	1.00714	1.01792	1.00856						1.6975	1.03784	1.0344	1.04613
0.017275	1.00309	1.00625	1.00337	1.01087	1.01545	1.00648						1.715	1.03844	1.03482	1.0448
0.017375	1.00207	1.00393	1.00559	1.0133	1.00817	1.00678						1.7325	1.03897	1.03763	1.04372
0.017488	1.00666	1.00821	1.00427	1.01552	1.00867	1.00579						1.75	1.03735	1.03648	1.04591
0.017588	1.00147	1.00305	1.00807	1.01214	1.01659	1.01105						1.7675	1.04089	1.03558	1.04481
0.017688	1.00247	1.00375	1.00795	1.01177	1.01394	1.0136						1.785	1.03828	1.0369	1.04391
0.0178	1.00216	1.00361	1.00443	1.01561	1.01234	1.01493						1.8025	1.0362	1.03893	1.0483
0.0179	1.00098	1.00107	1.00266	1.01257	1.01344	1.00831						1.82	1.04091	1.03724	1.04579
0.018013	1.00257	1.00499	1.00808	1.00901	1.00897	1.01374						1.8375	1.03759	1.0376	1.04622
0.018113	1.00497	1.00256	1.00676	1.01185	1.00731	1.00927						1.855	1.03781	1.03625	1.04665
0.018225	1.00331	1.00403	1.00352	1.01343	1.00824	1.01355						1.8725	1.03829	1.03943	1.04767
0.018325	1.00033	1.00305	1.00792	1.01038	1.01041	1.01211						1.89	1.03776	1.03806	1.04527
0.018438	1.00011	1.00461	1.00467	1.01527	1.01211	1.01519						1.9075	1.03897	1.03748	1.04734
0.01855	1.00624	1.00541	1.00873	1.01343	1.01459	1.01948						1.925	1.03525	1.03533	1.04843
0.01865	1.00313	1.00252	1.00643	1.00814	1.00686	1.01962						1.9425	1.03627	1.03915	1.04884
0.018763	1.00478	1.00203	1.0061	1.01259	1.01444	1.01123						1.96	1.03751	1.03785	1.04564
0.018875	0.999122	1.00082	1.00047	1.01225	1.01683	1.01534						1.9775	1.03443	1.03902	1.04704
0.018988	1.00073	1.00383	1.00333	1.01231	1.00609	1.01399						1.995	1.03134	1.03819	1.04608
0.019088	1.00836	1.00179	1.00129	1.01335	1.01293	1.01021						2.0125	1.03497	1.03881	1.04728
0.0192	1.00544	1.00393	1.00343	1.01336	1.00994	1.01169						2.03	1.03494	1.03796	1.04935
0.019313	1.00483	1.00767	1.0027	1.01475	1.01254	1.00937						2.0475	1.03239	1.0393	1.04729
0.019425	1.0064	1.00394	1.00768	1.01513	1.01229	1.01466						2.065	1.03245	1.03743	1.04843
0.019538	1.00763	1.0032	1.00485	1.01683	1.00958	1.00352						2.0825	1.03412	1.03993	1.0457
0.01965	1.00499	1.00454	1.0047	1.01124	1.01142	1.01835						2.1	1.03007	1.03845	1.04688
0.019763	1.0026	1.00639	1.00102	1.01592	1.0148	1.01777						2.1175	1.03393	1.03971	1.04912
0.019875	1.00008	1.00337	1.00725	1.01457	1.0114	1.00849						2.135	1.03134	1.03968	1.04699
0.019988	1.00264	1.00185	1.00389	1.0144	1.00805	1.0148						2.1525	1.03053	1.03953	1.04977
0.0201	1.00158	1.00227	1.00629	1.01384	1.00887	1.00725						2.17	1.02889	1.041	1.04699
0.020225	1.00477	1.00113	1.00828	1.0152	1.01075	1.0081						2.1875	1.02905	1.03773	1.04628
0.020338	1.00479	1.00173	1.00422	1.01168	1.0092	1.01164						2.205	1.02923	1.03873	1.04706
0.02045	1.00888	1.00614	1.00536	1.01535	1.01265	1.01065						2.2225	1.02757	1.04139	1.04807
0.020563	1.00614	1.00406	1.00712	1.01461	1.01223	1.00789						2.24	1.02613	1.04042	1.0482
0.020688	1.00614	1.0036	1.00748	1.01466	1.01174	1.01378						2.2575	1.02551	1.04044	1.04774
0.0208	1.00464	1.00516	1.00643	1.01552	1.00976	1.01757						2.275	1.02329	1.04118	1.04605
0.020913	1.0055	1.00779	1.0061	1.01536	1.01052	1.01382						2.2925	1.02575	1.04253	1.04847
0.021038	1.00327	1.00512	1.00674	1.01419	1.01169	1.00892						2.31	1.02436	1.04129	1.04975
0.02115	1.00198	1.00501	1.00594	1.01272	1.01389	1.0082						2.3275	1.02398	1.041	1.04819
0.021275	1.00355	1.00406	1.00713	1.01354	1.01626	1.0137						2.345	1.02093	1.04238	1.04916
0.021388	1.00666	1.00472	1.00419	1.0176	1.01075	1.01263						2.3625	1.02139	1.04167	1.04873
0.021513	1.0122	1.00643	1.00601	1.01546	1.01271	1.01814						2.38	1.02443	1.04131	1.05041
0.021625	1.0133	1.00542	1.00586	1.01592	1.01587	1.01421						2.3975	1.02079	1.04076	1.05127
0.02175	1.00742	1.00391	1.00972	1.01596	1.0104	1.01099						2.415	1.01835	1.04235	1.05423
0.021875	1.00532	1.0044	1.00486	1.01205	1.01506	1.01378						2.4325	1.02009	1.04001	1.04933
0.021988	1.00197	1.0014	1.00632	1.01202	1.01371	1.00887						2.45	1.01904	1.04197	1.05374
0.022113	1.00665	1.00358	1.00564	1.01355	1.01106	1.0215						2.4675	1.01785	1.04222	1.0515
0.022238	1.002	1.00821	1.00284	1.01415	1.01458	1.01518						2.485	1.01823	1.04104	1.05015
0.022363	1.00558	1.00467	1.00305	1.01326	1.01261	1.00912						2.5025	1.01825	1.04258	1.05052
0.022488	1.00515	1.00172	1.00338	1.01383	1.00957	1.01419						2.52	1.01496	1.04338	1.05018
0.022613	1.01059	1.00424	1.00713	1.01655	1.0123	1.01033						2.5375	1.01666	1.04229	1.04733
0.022725	1.00713	1.00588	1.00567	1.01506	1.01143	1.01262						2.555	1.01711	1.04273	1.05063
0.02285	1.00323	1.0059	1.00989	1.01458	1.02064	1.01372						2.5725	1.01455	1.04207	1.05089
0.022975	1.00528	1.00392	1.00936	1.01352	1.01646	1.01026						2.59	1.01371	1.04483	1.04791
0.023113	1.00787	1.00616	1.00835	1.01579	1.01528	1.01165						2.6075	1.01355	1.04193	1.0505
0.023238	1.00529	1.00237	1.00883	1.01491	1.01653	1.00931						2.625	1.01313	1.0446	1.05249
0.023363	1.00173	1.00534	1.01029	1.0106	1.01188	1.01294						2.6425	1.01318	1.04406	1.05106
0.023488	1.01054	1.0032	1.0077	1.01599	1.01414	1.01046						2.66	1.01416	1.04009	1.05266
0.023613	1.00541	1.00501	1.01129	1.01487	1.01198	1.00615						2.6775	1.01078	1.04426	1.04969
0.023738	1.00356	1.00462	1.00605	1.01454	1.01019	1.00723						2.695	1.0109	1.04253	1.05254
0.023875	1.00718	1.00296	1.00913	1.01751	1.01721	1.01192						2.7125	1.01052	1.04409	1.05139
0.024	1.00492	1.00669	1.0106	1.01657	1.01179	1.01094						2.73	1.01094	1.04287	1.05353
0.024125	1.00816	1.00577	1.00706	1.01723	1.01918	1.01762						2.7475	1.006	1.04472	1.05273
0.024263	1.00788	1.00405	1.00986	1.01409	1.0242	1.01486						2.765	1.00986	1.04656	1.05397
0.024388	1.00496	1.00687	1.00712	1.01462	1.02014	1.00904						2.7825	1.00963	1.04419	1.05437
0.024525	1.00762	1.00302	1.00228	1.01637	1.01144	1.00941						2.8	1.0094	1.04467	1.05428
0.02465	1.00769	1.00478	1.01145	1.01254	1.0141	1.01215						2.8175	1.01162	1.04563	1.05309
0.024788	1.00654	1.00364	1.01061	1.01506	1.01649	1.01329						2.835	1.00985	1.04548	1.05419
0.024913	1.0065	1.00871	1.00689	1.01839	1.0177	1.01451						2.8525	1.01012	1.04453	1.05596
0.02505	1.00446	1.00824	1.00881	1.01475	1.01556	1.01441						2.87	1.00917	1.04337	1.05257
0.025188	1.00497	1.0051	1.01069	1.01383	1.0122	1.01057						2.8875	1.01012	1.04641	1.05554
0.025313	1.01188	1.00586	1.00886	1.01379	1.01513	1.01369						2.905	1.0082	1.04638	1.05429
0.02545	1.00766	1.00561	1.00716	1.01527	1.01701	1.01348						2.9225	1.00636	1.04648	1.05417
0.025588	1.00671	1.00389	1.00635	1.01475	1.00924	1.01788						2.94	1.00634	1.04597	1.05611
0.025725	1.00832	1.00635	1.01268	1.01664	1.01248	1.00821						2.9575	1.00413	1.0472	1.05457
0.025863	1.00612	1.00741	1.01369	1.01327	1.01661	1.01338						2.975	1.00553	1.046	1.05357
0.025988	1.0071	1.00399	1.01191	1.01661	1.0171	1.01296						2.9925	1.00782	1.04777	1.05594
0.026125	1.01104	1.00808	1.01025	1.01632	1.01599	1.01725						3.01	1.00843	1.04461	1.05651
0.026263	1.00483	1.00812	1.01051	1.01966	1.01371	1.01172						3.0275	1.0067	1.04786	1.0557
0.0264	1.01004	1.00702	1.00987	1.01601	1.01398	1.01225						3.045	1.00689	1.04571	1.05837
0.02655	1.00871	1.0083	1.00834	1.0174	1.02101	1.01516						3.0625	1.00744	1.04738	1.05661
0.026688	1.00506	1.00629	1.00995	1.01313	1.02129	1.01536						3.08	1.00453	1.04831	1.05648
0.026825	1.00857	1.00555	1.01454	1.01159	1.01223	1.015						3.0975	1.00379	1.04721	1.05641
0.026963	1.00376	1.01095	1.01396	1.01791	1.01264	1.01499						3.115	1.00543	1.04695	1.05778
0.0271	1.00699	1.0044	1.01193	1.01155	1.00902	1.01253						3.1325	1.00515	1.04633	1.05542
0.02725	1.0124	1.00937	1.00829	1.01391	1.01854	1.01317						3.15	1.00623	1.04781	1.05923
0.027388	1.00878	1.00591	1.01128	1.01731	1.01736	1.02118						3.1675	1.00433	1.04779	1.05757
0.027525	1.00756	1.00847	1.00696	1.01515	1.01312	1.01719						3.185	1.00708	1.04856	1.05927
0.027675	1.0071	1.00628	1.00929	1.01324	1.01228	1.01187						3.2025	1.00447	1.04915	1.05939
0.027813	1.00883	1.00957	1.01176	1.01611	1.01665	1.01871						3.22	1.00615	1.05071	1.06005
0.027963	1.0073	1.00891	1.01181	1.01052	1.01564	1.01707						3.2375	1.00413	1.05016	1.05486
0.0281	1.00504	1.0112	1.01281	1.01808	1.01647	1.01141						3.255	1.00351	1.05055	1.05845
0.02825	1.00935	1.01146	1.01445	1.01737	1.01041	1.01301						3.2725	1.00429	1.05025	1.05748
0.0284	1.00479	1.00541	1.01375	1.01979	1.02179	1.00998						3.29	1.0031	1.04955	1.06035
0.028538	1.00733	1.00944	1.01152	1.01895	1.01568	1.01138						3.3075	1.00548	1.04956	1.06143
0.028688	1.00707	1.00668	1.00732	1.0194	1.01568	1.01645						3.325	1.00358	1.04854	1.05788
0.028838	1.00679	1.00833	1.01341	1.01556	1.01658	1.0147						3.3425	1.00548	1.05104	1.05839
0.028988	1.00589	1.00423	1.01621	1.01639	1.01212	1.01692						3.36	1.0059	1.04979	1.05915
0.029138	1.01053	1.00942	1.01453	1.01642	1.01354	1.01644						3.3775	1.00464	1.0508	1.0578
0.029288	1.00758	1.00559	1.01128	1.01421	1.01667	1.0165						3.395	1.00434	1.05031	1.0567
0.029425	1.00759	1.00641	1.0102	1.0175	1.01404	1.01733						3.4125	1.0063	1.0491	1.05924
0.029575	1.00875	1.00769	1.00502	1.01784	1.01893	1.01517						3.43	1.00479	1.05297	1.06028
0.029738	1.00751	1.00736	1.01111	1.01741	1.01901	1.01656						3.4475	1.00378	1.04957	1.05889
0.029888	1.00789	1.00818	1.01566	1.01665	1.01351	1.01449						3.465	1.00584	1.05441	1.05937
0.030038	1.00872	1.00902	1.01217	1.012	1.02006	1.01654						3.4825	1.00477	1.05128	1.05679
0.030188	1.00751	1.0103	1.01246	1.01663	1.01914	1.01496						3.5	1.00553	1.0501	1.06076
0.030338	1.00682	1.00792	1.01409	1.01826	1.01308	1.01005						3.5175	1.00509	1.04918	1.06277
0.0305	1.00584	1.00764	1.0114	1.01691	1.01739	1.01705						3.535	1.00767	1.05232	1.06034
0.03065	1.0091	1.00741	1.0103	1.02091	1.0193	1.01618						3.5525	1.00719	1.05039	1.06072
0.0308	1.00667	1.00891	1.01204	1.0202	1.01318	1.02371						3.57	1.00771	1.05036	1.06041
0.030963	1.00915	1.00686	1.01342	1.01938	1.02037	1.0172						3.5875	1.00663	1.05304	1.06126
0.031113	1.00937	1.00492	1.01496	1.01904	1.01498	1.01649						3.605	1.00709	1.05193	1.06015
0.031275	1.005	1.00933	1.01194	1.01677	1.01765	1.01468						3.6225	1.0041	1.05388	1.0616
0.031425	1.00888	1.00962	1.01025	1.01722	1.00996	1.01162						3.64	1.00704	1.05253	1.05907
0.031588	1.01153	1.00847	1.01347	1.02245	1.0209	1.01852						3.6575	1.0102	1.05332	1.06399
0.03175	1.01074	1.0072	1.00948	1.02063	1.02176	1.01425						3.675	1.0074	1.05255	1.06126
0.0319	1.00668	1.00987	1.01538	1.01674	1.01386	1.01269						3.6925	1.00763	1.05394	1.06111
0.032063	1.01092	1.00793	1.01107	1.02032	1.01716	1.01306						3.71	1.00535	1.05293	1.0636
0.032225	1.00933	1.0051	1.01441	1.02324	1.02483	1.01114						3.7275	1.0071	1.05489	1.05888
0.032388	1.00979	1.00498	1.00999	1.01659	1.01447	1.01238						3.745	1.00806	1.05448	1.06169
0.03255	1.00909	1.00767	1.01464	1.01802	1.0233	1.01953						3.7625	1.00969	1.05377	1.06108
0.032713	1.00791	1.00784	1.0127	1.01503	1.01616	1.01431						3.78	1.00731	1.05605	1.05989
0.032875	1.01531	1.00688	1.01235	1.0158	1.02271	1.01637						3.7975	1.00522	1.05607	1.06088
0.033038	1.01069	1.01238	1.01297	1.02167	1.01714	1.0208						3.815	1.00638	1.05493	1.06471
0.0332	1.01086	1.00936	1.0169	1.01854	1.02345	1.01413						3.8325	1.00983	1.05684	1.06407
0.033363	1.01073	1.00914	1.01245	1.01815	1.01815	1.01428						3.85	1.00882	1.05708	1.059
0.033525	1.0088	1.01355	1.01196	1.01921	1.02318	1.02093						3.8675	1.00676	1.05435	1.06213
0.033688	1.01071	1.01208	1.01306	1.017	1.02346	1.02198						3.885	1.00803	1.05294	1.06462
0.033863	1.01401	1.01094	1.01467	1.01827	1.02449	1.01094						3.9025	1.00888	1.05597	1.06461
0.034025	1.01252	1.01099	1.0165	1.01709	1.01694	1.01633						3.92	1.01099	1.05504	1.06418
0.034188	1.00831	1.00791	1.01489	1.0164	1.01964	1.01604						3.9375	1.00767	1.05597	1.06346
0.034363	1.01228	1.01002	1.01677	1.01885	1.01826	1.01458						3.955	1.01045	1.05609	1.06326
0.034525	1.01236	1.00811	1.01619	1.01946	1.01636	1.01296						3.9725	1.01085	1.05474	1.06595
0.0347	1.01171	1.00581	1.00965	1.01903	1.02377	1.01595						3.99	1.01119	1.05819	1.06378
0.034875	1.01069	1.01108	1.01297	1.01491	1.0187	1.00665						4.0075	1.01316	1.05782	1.0625
0.035038	1.01191	1.01023	1.01427	1.01806	1.01667	1.02258						4.025	1.01301	1.05546	1.06423
0.035213	1.00947	1.01289	1.01691	1.01983	1.01812	1.01595						4.0425	1.01089	1.05872	1.06479
0.035388	1.01052	1.0096	1.01458	1.01667	1.01803	1.01529						4.06	1.01071	1.05745	1.06225
0.035563	1.01485	1.01267	1.01435	1.01822	1.02079	1.01125						4.0775	1.01188	1.05888	1.06278
0.035725	1.01155	1.0113	1.01413	1.01982	1.02452	1.0183						4.095	1.01132	1.05695	1.0649
0.0359	1.01261	1.01073	1.01599	1.02326	1.0131	1.01468						4.1125	1.01297	1.05869	1.06169
0.036075	1.01134	1.01243	1.0151	1.01707	1.0183	1.0142						4.13	1.0115	1.05816	1.06342
0.03625	1.00946	1.01121	1.01379	1.01831	1.02084	1.01207						4.1475	1.01268	1.0605	1.06802
0.036425	1.0128	1.01286	1.01471	1.01581	1.0162	1.01458						4.165	1.01283	1.06016	1.06445
0.036613	1.01087	1.01322	1.01156	1.0178	1.01886	1.01668						4.1825	1.0133	1.05766	1.06658
0.036788	1.01127	1.01276	1.01697	1.01656	1.01764	1.01449						4.2	1.01274	1.05752	1.06693
0.036963	1.01069	1.00828	1.01474	1.01934	1.01078	1.01237						4.2175	1.01187	1.05682	1.06235
0.037138	1.01122	1.01002	1.01889	1.0198	1.01853	1.02095						4.235	1.00911	1.0596	1.06504
0.037325	1.00921	1.01172	1.01209	1.0209	1.01717	1.01905						4.2525	1.0139	1.05672	1.06523
0.0375	1.01263	1.00768	1.01382	1.01924	1.0215	1.01236						4.27	1.01199	1.05828	1.06511
0.037688	1.01161	1.01229	1.01356	1.01687	1.01187	1.0127						4.2875	1.0178	1.06078	1.06914
0.037863	1.00947	1.00548	1.01447	1.01802	1.01736	1.01918						4.305	1.01555	1.06027	1.06642
0.03805	1.0094	1.01279	1.0123	1.02207	1.01771	1.00879						4.3225	1.01235	1.06043	1.06681
0.038225	1.01477	1.01362	1.01421	1.02161	1.01625	1.01826						4.34	1.01723	1.06349	1.06693
0.038413	1.01042	1.00964	1.01546	1.02044	1.01626	1.01562						4.3575	1.0119	1.06125	1.06771
0.0386	1.01044	1.01087	1.01131	1.01937	1.0226	1.01894						4.375	1.01659	1.06006	1.07008
0.038788	1.01384	1.01131	1.01507	1.01924	1.02186	1.0173						4.3925	1.01572	1.06387	1.06794
0.038963	1.00975	1.01056	1.01584	1.01966	1.02208	1.01496						4.41	1.01495	1.06074	1.0703
0.03915	1.01116	1.01124	1.01844	1.02367	1.01886	1.01591						4.4275	1.01621	1.06309	1.06794
0.039338	1.01349	1.01377	1.01812	1.01787	1.01582	1.02232						4.445	1.01751	1.06082	1.06885
0.039525	1.01583	1.01147	1.0155	1.02381	1.02367	1.01297						4.4625	1.01763	1.06147	1.06797
0.039713	1.01477	1.01058	1.01721	1.02288	1.01388	1.0139						4.48	1.01515	1.06226	1.06458
0.039913	1.01436	1.01008	1.019	1.0225	1.01742	1.0113						4.4975	1.01931	1.06327	1.07017
0.0401	1.01077	1.01249	1.01197	1.02274	1.01878	1.01497						4.515	1.01691	1.06392	1.06991
0.040288	1.01634	1.01515	1.01348	1.02122	1.01925	1.0171						4.5325	1.01723	1.06136	1.06799
0.040475	1.0102	1.01349	1.02109	1.0217	1.01546	1.01058						4.55	1.02012	1.06175	1.06692
0.040675	1.01127	1.01336	1.01776	1.02006	1.0207	1.0199						4.5675	1.01756	1.06523	1.06779
0.040863	1.014	1.0135	1.01152	1.02491	1.01842	1.01874						4.585	1.01805	1.06383	1.06854
0.041063	1.01198	1.01089	1.01738	1.02053	1.01602	1.01607						4.6025	1.01908	1.06452	1.07102
0.04125	1.01052	1.01222	1.01461	1.02156	1.01859	1.0208						4.62	1.01678	1.06437	1.06638
0.04145	1.00983	1.01551	1.01731	1.02083	1.01843	1.0135						4.6375	1.01995	1.06256	1.07227
0.04165	1.01559	1.01386	1.0174	1.0219	1.02054	1.01587						4.655	1.01765	1.0629	1.072
0.041838	1.01134	1.0129	1.01595	1.02502	1.02093	1.0169						4.6725	1.01938	1.0634	1.06956
0.042038	1.01042	1.01452	1.01945	1.01928	1.02294	1.01566						4.69	1.02084	1.06324	1.07065
0.042238	1.01433	1.01399	1.01759	1.02208	1.01653	1.01578						4.7075	1.01972	1.0659	1.07033
0.042438	1.01246	1.01598	1.01623	1.02055	1.02231	1.01657						4.725	1.01915	1.06591	1.06978
0.042638	1.01201	1.01039	1.01493	1.01924	1.01967	1.02248						4.7425	1.01991	1.0653	1.07031
0.042838	1.01002	1.01155	1.01904	1.02484	1.02412	1.01384						4.76	1.0192	1.06505	1.07149
0.043038	1.01395	1.01621	1.01909	1.02215	1.01914	1.02159						4.7775	1.02011	1.06543	1.06985
0.043238	1.0146	1.01099	1.01572	1.01936	1.0117	1.01628						4.795	1.01921	1.06526	1.06979
0.043438	1.01361	1.016	1.01793	1.0191	1.01538	1.02203						4.8125	1.0216	1.06425	1.07164
0.04365	1.01484	1.01069	1.01309	1.0239	1.01964	1.02277						4.83	1.01955	1.0649	1.06954
0.04385	1.01377	1.01628	1.01855	1.02415	1.02239	1.01972						4.8475	1.02124	1.06686	1.06924
0.04405	1.01478	1.01239	1.01952	1.02045	1.02723	1.01392						4.865	1.02062	1.06696	1.0699
0.044263	1.01048	1.0123	1.01809	1.01822	1.01516	1.01813						4.8825	1.02281	1.06423	1.07041
0.044463	1.01269	1.01164	1.01989	1.02325	1.01623	1.01625						4.9	1.02199	1.06493	1.07027
0.044675	1.0137	1.01757	1.01716	1.02253	1.01383	1.0159						4.9175	1.02025	1.06611	1.07034
0.044888	1.00973	1.01272	1.01878	1.01732	1.02268	1.01557						4.935	1.02013	1.06523	1.07073
0.045088	1.0124	1.01068	1.0214	1.02042	1.01733	1.02245						4.9525	1.02165	1.06283	1.0721
0.0453	1.01182	1.00913	1.01585	1.02264	1.0146	1.01818						4.97	1.02237	1.06731	1.07034
0.045513	1.01745	1.01204	1.01518	1.02178	1.02552	1.0205						4.9875	1.02337	1.06821	1.07254
0.045725	1.01168	1.01362	1.01898	1.0237	1.01593	1.01392						5.005	1.02232	1.06771	1.06967
0.045938	1.01419	1.01055	1.01957	1.02221	1.01654	1.02252						5.0225	1.02282	1.06638	1.07072
0.04615	1.01056	1.01313	1.01517	1.02396	1.02039	1.01317						5.04	1.0229	1.06714	1.07297
0.046363	1.01608	1.01186	1.01335	1.0204	1.02258	1.01216						5.0575	1.02179	1.06432	1.07302
0.046575	1.01468	1.01358	1.01576	1.02134	1.01885	1.01587						5.075	1.02363	1.06683	1.07081
0.046788	1.01566	1.01496	1.01597	1.0213	1.02317	1.01642						5.0925	1.02293	1.06755	1.07266
0.047013	1.01276	1.01198	1.02116	1.02027	1.01743	1.01835						5.11	1.02262	1.06456	1.07151
0.047225	1.01301	1.01741	1.01556	1.02384	1.01841	1.02046						5.1275	1.02427	1.06574	1.07481
0.047438	1.01542	1.01506	1.01496	1.02525	1.01979	1.02071						5.145	1.02258	1.06634	1.07258
0.047663	1.01551	1.01321	1.01734	1.02328	1.01646	1.01835						5.1625	1.0244	1.06455	1.07194
0.047888	1.01278	1.01708	1.01717	1.0225	1.01448	1.01463						5.18	1.02181	1.06489	1.07301
0.0481	1.01775	1.01312	1.01929	1.02218	1.02007	1.01535						5.1975	1.02323	1.06667	1.07326
0.048325	1.01561	1.01299	1.01693	1.02343	1.01059	1.01949						5.215	1.01942	1.06589	1.07122
0.04855	1.01477	1.01329	1.018	1.02208	1.01736	1.01829						5.2325	1.02394	1.06446	1.07314
0.048763	1.01645	1.01315	1.01896	1.01914	1.01723	1.01835						5.25	1.02478	1.06527	1.07398
0.048988	1.01391	1.01221	1.01579	1.02344	1.02478	1.01795						5.2675	1.02353	1.06467	1.07172
0.049213	1.01447	1.01603	1.01913	1.0251	1.01347	1.02038						5.285	1.02395	1.06608	1.0744
0.049438	1.01476	1.0106	1.02054	1.02297	1.02068	1.01575						5.3025	1.02581	1.06544	1.07271
0.049663	1.01556	1.01252	1.01546	1.02179	1.02288	1.02135						5.32	1.0249	1.06415	1.07325
0.0499	1.01508	1.01467	1.01611	1.02368	1.01935	1.01122						5.3375	1.02437	1.06245	1.07335
0.050125	1.01731	1.01343	1.01765	1.02024	1.01882	1.01982						5.355	1.02524	1.06402	1.07149
0.05035	1.01156	1.01306	1.01837	1.02313	1.01907	1.02045						5.3725	1.02431	1.0657	1.07034
0.050588	1.01175	1.01422	1.01777	1.02388	1.01433	1.01736						5.39	1.02184	1.06316	1.07178
0.050813	1.01687	1.018	1.015	1.02082	1.01537	1.01168						5.4075	1.02538	1.0635	1.0716
0.05105	1.01773	1.01812	1.01753	1.02515	1.02107	1.01592						5.425	1.02318	1.06233	1.07329
0.051275	1.01298	1.01509	1.01437	1.02782	1.01886	1.0182						5.4425	1.02374	1.06398	1.06794
0.051513	1.01872	1.0168	1.01959	1.02307	1.02476	1.01858						5.46	1.02334	1.06428	1.07212
0.05175	1.01522	1.01296	1.01592	1.02337	1.01167	1.01673						5.4775	1.02359	1.06549	1.06896
0.051975	1.01535	1.01561	1.0188	1.02166	1.01989	1.01504						5.495	1.02829	1.06455	1.07234
0.052213	1.01612	1.01447	1.0185	1.02121	1.02029	1.01197						5.5125	1.02655	1.06302	1.07065
0.05245	1.0142	1.01136	1.01947	1.01959	1.01802	1.02133						5.53	1.02574	1.06263	1.07122
0.052688	1.0165	1.01656	1.01925	1.02052	1.01955	1.01627						5.5475	1.02429	1.06145	1.06802
0.052925	1.01779	1.01435	1.02009	1.02168	1.02106	1.01781						5.565	1.02754	1.06258	1.07073
0.053163	1.01679	1.01565	1.01812	1.02609	1.02076	1.01397						5.5825	1.02851	1.06398	1.07066
0.053413	1.01596	1.01418	1.01706	1.02612	1.01377	1.01616						5.6	1.02461	1.0629	1.06826
0.05365	1.01507	1.0174	1.01912	1.02201	1.01766	1.02056						5.6175	1.02394	1.06158	1.06754
0.053888	1.01542	1.01653	1.01824	1.02624	1.01744	1.01959						5.635	1.02642	1.06214	1.07309
0.054138	1.01697	1.01267	1.01598	1.02662	1.01637	1.02495						5.6525	1.02444	1.06292	1.0725
0.054375	1.01985	1.01426	1.01922	1.02334	1.02084	1.01413						5.67	1.02564	1.06058	1.07064
0.054625	1.01836	1.01555	1.01994	1.02325	1.01899	1.01716						5.6875	1.02442	1.06171	1.06862
0.054875	1.01412	1.01482	1.01918	1.02389	1.01161	1.01451						5.705	1.0259	1.06195	1.07064
0.055113	1.01379	1.01256	1.01776	1.02451	1.02002	1.02016						5.7225	1.02362	1.06089	1.06663
0.055363	1.01174	1.01164	1.02283	1.0242	1.01898	1.01938						5.74	1.02433	1.0633	1.0701
0.055613	1.01183	1.01194	1.01852	1.02549	1.02151	1.01862						5.7575	1.0255	1.06191	1.0701
0.055863	1.01649	1.01321	1.01789	1.02836	1.01849	1.01713						5.775	1.02455	1.0586	1.06615
0.056113	1.01342	1.01579	1.01645	1.02697	1.02343	1.01957						5.7925	1.02648	1.06089	1.0694
0.056363	1.01643	1.01521	1.01534	1.02457	1.01896	1.0167						5.81	1.02516	1.05989	1.06765
0.056625	1.01741	1.01741	1.02099	1.02724	1.02012	1.01254						5.8275	1.0247	1.05808	1.06598
0.056875	1.01926	1.01349	1.02052	1.0261	1.02069	1.02256						5.845	1.02319	1.06062	1.06848
0.057125	1.01622	1.01633	1.02274	1.02708	1.02056	1.01969						5.8625	1.02455	1.05981	1.06755
0.057388	1.01536	1.01422	1.01854	1.02512	1.01303	1.01171						5.88	1.02413	1.06101	1.06418
0.057638	1.01529	1.01556	1.02081	1.02492	1.01746	1.01625						5.8975	1.02429	1.05874	1.06496
0.0579	1.01718	1.0137	1.02121	1.02839	1.02217	1.01545						5.915	1.02326	1.06049	1.06705
0.058163	1.01792	1.01434	1.02018	1.02358	1.01769	1.01763						5.9325	1.02461	1.05836	1.06514
0.058413	1.01917	1.01266	1.01889	1.02547	1.01954	1.01776						5.95	1.02469	1.05774	1.06728
0.058675	1.01529	1.01674	1.02028	1.02535	1.02003	1.01102						5.9675	1.02202	1.05721	1.06738
0.058938	1.01444	1.01832	1.02138	1.02644	1.0135	1.01791						5.985	1.02289	1.05894	1.06436
0.0592	1.0181	1.01544	1.01941	1.02707	1.02663	1.01606						6.0025	1.02564	1.05768	1.0647
0.059463	1.01435	1.01564	1.02046	1.02624	1.01816	1.02097						6.02	1.02291	1.05636	1.06399
0.059725	1.02023	1.01573	1.01847	1.0267	1.01822	1.01567						6.0375	1.02481	1.05622	1.06235
0.06	1.01678	1.01422	1.02	1.02393	1.01623	1.02027						6.055	1.02274	1.05492	1.06662
0.060263	1.01707	1.0175	1.0202	1.02584	1.01984	1.01348						6.0725	1.02137	1.05371	1.06467
0.060525	1.01819	1.01617	1.02273	1.02585	1.01793	1.01999						6.09	1.02199	1.05773	1.06346
0.0608	1.0169	1.01611	1.01644	1.02814	1.02133	1.01704						6.1075	1.02286	1.05672	1.06116
0.061063	1.01684	1.01833	1.01829	1.02488	1.01997	1.01218						6.125	1.02185	1.05425	1.05907
0.061338	1.01792	1.01871	1.01972	1.0292	1.02008	1.01874						6.1425	1.02449	1.05465	1.06024
0.061613	1.01857	1.01841	1.02081	1.02952	1.02141	1.01865						6.16	1.02158	1.05422	1.05976
0.061888	1.01932	1.01543	1.02359	1.02698	1.01767	1.01224						6.1775	1.02051	1.05242	1.05951
0.06215	1.01864	1.01684	1.01778	1.02755	1.02038	1.02139						6.195	1.02294	1.05284	1.06156
0.062425	1.02144	1.0147	1.02038	1.02498	1.02082	1.01831						6.2125	1.019	1.05415	1.05975
0.0627	1.01841	1.01982	1.02229	1.02446	1.0174	1.02342						6.23	1.02144	1.05255	1.05911
0.062988	1.01487	1.01815	1.02505	1.02339	1.01679	1.01328						6.2475	1.02365	1.05327	1.06121
0.063263	1.01543	1.01314	1.01851	1.02575	1.01687	1.01243						6.265	1.02143	1.05018	1.05938
0.063538	1.01367	1.01579	1.01905	1.027	1.01899	1.02105						6.2825	1.01876	1.05208	1.06008
0.063825	1.01899	1.01619	1.02222	1.02471	1.02616	1.02158						6.3	1.02097	1.05277	1.0567
0.0641	1.02139	1.01541	1.02384	1.02563	1.01915	1.01841						6.3175	1.02154	1.05308	1.0577
0.064388	1.01944	1.01817	1.02327	1.02639	1.01708	1.01224						6.335	1.02018	1.05226	1.05968
0.064663	1.0218	1.01858	1.02391	1.02542	1.01883	1.01048						6.3525	1.01978	1.051	1.05805
0.06495	1.01946	1.01771	1.02498	1.02672	1.02067	1.01573						6.37	1.0211	1.05013	1.05459
0.065238	1.01968	1.01704	1.02122	1.02777	1.02439	1.01666						6.3875	1.01895	1.05297	1.05707
0.065525	1.01819	1.0162	1.02146	1.02579	1.02129	1.01656						6.405	1.01946	1.04955	1.05585
0.065813	1.01978	1.019	1.01726	1.02404	1.01845	1.01643						6.4225	1.02136	1.05021	1.05635
0.0661	1.01628	1.01783	1.02287	1.02642	1.01943	1.01527						6.44	1.01834	1.04772	1.05288
0.066388	1.01807	1.01614	1.02583	1.02932	1.01742	1.01489						6.4575	1.01812	1.0494	1.05463
0.066675	1.0201	1.01702	1.02261	1.027	1.01772	1.01497						6.475	1.0179	1.05025	1.05469
0.066975	1.02197	1.01817	1.02333	1.02416	1.01588	1.01342						6.4925	1.01724	1.04876	1.05312
0.067263	1.02476	1.01881	1.02641	1.02815	1.02285	1.01891						6.51	1.01742	1.04701	1.05514
0.067563	1.02247	1.0183	1.02433	1.02934	1.01757	1.01934						6.5275	1.01602	1.04787	1.05249
0.06785	1.02368	1.01695	1.0238	1.02603	1.02095	1.01849						6.545	1.01717	1.04833	1.05212
0.06815	1.01867	1.01482	1.0228	1.02793	1.02052	1.01503						6.5625	1.01771	1.04587	1.05276
0.06845	1.01964	1.01903	1.02457	1.02669	1.0143	1.02167						6.58	1.01509	1.04507	1.05035
0.06875	1.01785	1.02067	1.02521	1.02884	1.02354	1.0191						6.5975	1.01714	1.04682	1.0533
0.06905	1.01352	1.01751	1.02468	1.0263	1.02333	1.01452						6.615	1.01553	1.04668	1.05181
0.06935	1.02036	1.01913	1.02024	1.02512	1.02176	1.01861						6.6325	1.01593	1.04653	1.05046
0.06965	1.01968	1.01699	1.02407	1.02726	1.01613	1.01419						6.65	1.01508	1.04644	1.0523
0.06995	1.02396	1.01788	1.02278	1.02801	1.02119	1.02123						6.6675	1.014	1.04602	1.04913
0.070263	1.0207	1.01559	1.02205	1.03158	1.01757	1.01614						6.685	1.01871	1.04337	1.04945
0.070563	1.0233	1.01927	1.02448	1.03096	1.02432	1.01792						6.7025	1.01626	1.04375	1.0483
0.070875	1.01918	1.01695	1.02613	1.03198	1.02531	1.02283						6.72	1.01452	1.04411	1.04787
0.071175	1.02047	1.01855	1.02313	1.02989	1.02237	1.02087						6.7375	1.01503	1.04471	1.04714
0.071488	1.01845	1.02133	1.02205	1.03006	1.01927	1.02042						6.755	1.0136	1.04606	1.04644
0.0718	1.0219	1.01666	1.02018	1.03217	1.01916	1.01918						6.7725	1.01557	1.0434	1.04665
0.072113	1.02133	1.02	1.02194	1.03646	1.02201	1.01635						6.79	1.01304	1.0422	1.04593
0.072425	1.02107	1.02062	1.02496	1.02983	1.02181	1.01802						6.8075	1.01423	1.04156	1.04812
0.072738	1.01725	1.01833	1.02393	1.0252	1.01979	1.01824						6.825	1.01368	1.04143	1.04563
0.07305	1.02042	1.01598	1.02707	1.02722	1.0245	1.02176						6.8425	1.01406	1.04251	1.04523
0.073363	1.02006	1.01989	1.02524	1.02787	1.02538	1.01587						6.86	1.0132	1.0423	1.04927
0.073688	1.01815	1.01833	1.02523	1.02981	1.02371	1.01979						6.8775	1.01347	1.04384	1.04525
0.074	1.02268	1.01751	1.02119	1.02146	1.02164	1.0199						6.895	1.01216	1.04075	1.04375
0.074325	1.02205	1.01863	1.02433	1.02496	1.0209	1.01826						6.9125	1.00983	1.04125	1.04697
0.074638	1.02289	1.01774	1.02184	1.03123	1.02231	1.01678						6.93	1.00964	1.04254	1.04496
0.074963	1.02307	1.02188	1.02178	1.03202	1.01606	1.01765						6.9475	1.00977	1.04065	1.04279
0.075288	1.01828	1.02051	1.02992	1.02422	1.02335	1.01724						6.965	1.01138	1.03972	1.04393
0.075613	1.02051	1.01897	1.02347	1.02516	1.01994	1.02005						6.9825	1.01057	1.04004	1.04143
0.075938	1.02373	1.01882	1.0255	1.02854	1.01927	1.01478						7	1.00763	1.04045	1.04205
0.076263	1.02358	1.01853	1.02666	1.0242	1.02058	1.0149						7.0175	1.00965	1.03872	1.04248
0.0766	1.02064	1.01934	1.02411	1.03333	1.01416	1.01483						7.035	1.00928	1.03851	1.04339
0.076925	1.02046	1.01954	1.02151	1.02778	1.02111	1.02237						7.0525	1.00703	1.04031	1.04094
0.07725	1.01926	1.01801	1.0224	1.02828	1.02113	1.02512						7.07	1.0104	1.0384	1.04059
0.077588	1.02003	1.01428	1.02485	1.02772	1.02052	1.01741						7.0875	1.00815	1.03779	1.04194
0.077925	1.0223	1.02254	1.02452	1.02817	1.01978	1.02069						7.105	1.00713	1.04012	1.03953
0.07825	1.02185	1.0208	1.02739	1.02677	1.02151	1.02176						7.1225	1.00806	1.03748	1.04048
0.078588	1.02492	1.01989	1.02277	1.02917	1.02155	1.01745						7.14	1.00924	1.03643	1.04086
0.078925	1.0224	1.02216	1.02441	1.02848	1.0279	1.01783						7.1575	1.00657	1.03918	1.03893
0.079263	1.02344	1.02286	1.02789	1.03161	1.02358	1.01801						7.175	1.00953	1.03588	1.03915
0.079613	1.02087	1.01753	1.02405	1.03243	1.01943	1.02128						7.1925	1.00817	1.03735	1.04128
0.07995	1.01934	1.01891	1.02629	1.02664	1.02573	1.02571						7.21	1.00554	1.03806	1.03817
0.080288	1.01995	1.02132	1.0251	1.03218	1.02511	1.01934						7.2275	1.00902	1.03519	1.03825
0.080638	1.02294	1.0223	1.02224	1.03266	1.02634	1.0194						7.245	1.00865	1.03413	1.03849
0.080975	1.02249	1.02126	1.02857	1.03075	1.02214	1.01965						7.2625	1.00588	1.037	1.03681
0.081325	1.02395	1.02154	1.02553	1.03047	1.02526	1.02057						7.28	1.00673	1.0347	1.03613
0.081675	1.02235	1.02015	1.02698	1.02587	1.02384	1.01616						7.2975	1.00309	1.03644	1.03618
0.082025	1.02289	1.02367	1.0227	1.03151	1.02449	1.01992						7.315	1.00579	1.03708	1.03531
0.082375	1.02431	1.02012	1.02456	1.03114	1.01897	1.01425						7.3325	1.00479	1.03678	1.03772
0.082725	1.02211	1.01915	1.02481	1.03359	1.02217	1.023						7.35	1.0064	1.0368	1.03451
0.083075	1.02275	1.01939	1.02619	1.027	1.0235	1.01758						7.3675	1.00551	1.0368	1.03515
0.083438	1.02338	1.02636	1.02463	1.02902	1.03181	1.01761						7.385	1.00237	1.03506	1.03623
0.083788	1.02686	1.0209	1.0249	1.02997	1.02167	1.02116						7.4025	1.00451	1.03416	1.0363
0.08415	1.02274	1.01917	1.02664	1.02761	1.02723	1.01447						7.42	1.0046	1.03355	1.03458
0.0845	1.02672	1.01895	1.0235	1.02907	1.023	1.02078						7.4375	1.00309	1.03556	1.03234
0.084863	1.02353	1.02131	1.02614	1.03282	1.01842	1.0206						7.455	1.00431	1.0351	1.03392
0.085225	1.02616	1.02101	1.02322	1.03077	1.02629	1.02378						7.4725	1.00435	1.03254	1.03291
0.085588	1.02585	1.0215	1.0276	1.02939	1.02129	1.02056						7.49	1.00175	1.03417	1.03384
0.08595	1.02327	1.02119	1.02897	1.02801	1.02851	1.02513						7.5075	1.00382	1.03452	1.03423
0.086313	1.02816	1.021	1.02577	1.03542	1.02104	1.01846						7.525	1.00111	1.03395	1.03557
0.086688	1.01973	1.02252	1.02739	1.02907	1.02028	1.0231						7.5425	1.00167	1.0334	1.03037
0.08705	1.0258	1.02023	1.0254	1.03272	1.01899	1.01738						7.56	1.00024	1.03427	1.03402
0.087425	1.02388	1.01836	1.02692	1.03464	1.0229	1.0189						7.5775	1.00266	1.03333	1.03272
0.087788	1.0234	1.02274	1.02669	1.03206	1.02282	1.01915						7.595	1.00176	1.03226	1.03226
0.088163	1.02422	1.02	1.02271	1.03034	1.02311	1.02131						7.6125	1.00164	1.03434	1.03151
0.088538	1.02306	1.02403	1.02766	1.03156	1.02399	1.02062						7.63	1.00175	1.03121	1.03211
0.088913	1.02034	1.0217	1.02249	1.02964	1.01897	1.02727						7.6475	1.00114	1.03303	1.03
0.089288	1.02851	1.0249	1.02682	1.03075	1.02551	1.0191						7.665	1.00287	1.03039	1.03128
0.089675	1.02664	1.02433	1.02825	1.03232	1.02207	1.02193						7.6825	1.0023	1.03282	1.03174
0.09005	1.0218	1.02426	1.02486	1.03001	1.023	1.02508						7.7	1.00127	1.03353	1.03177
0.090425	1.02452	1.02023	1.02383	1.0321	1.02355	1.02058						7.7175	1.00091	1.03081	1.03007
0.090813	1.02508	1.02403	1.02786	1.02716	1.02653	1.01839						7.735	0.997824	1.03076	1.03133
0.0912	1.02586	1.02526	1.02798	1.03762	1.02398	1.02337						7.7525	0.999562	1.03073	1.03078
0.091588	1.02675	1.0223	1.02478	1.02731	1.0251	1.01306						7.77	1.00048	1.03276	1.03354
0.091963	1.02577	1.01963	1.02706	1.02822	1.02218	1.01562						7.7875	0.997009	1.02987	1.03074
0.092363	1.02275	1.02436	1.02591	1.03302	1.02691	1.02267						7.805	1.00061	1.03097	1.03115
0.09275	1.02639	1.02254	1.02769	1.02881	1.02816	1.01814						7.8225	0.998089	1.02994	1.02929
0.093138	1.02588	1.02155	1.02456	1.03325	1.02572	1.02674						7.84	0.998789	1.029	1.02996
0.093525	1.02405	1.01823	1.02412	1.02777	1.02542	1.01649						7.8575	0.998669	1.03244	1.02709
0.093925	1.02453	1.02031	1.02485	1.03353	1.02132	1.02451						7.875	0.998608	1.03063	1.03024
0.094325	1.02746	1.02439	1.02354	1.03107	1.02669	1.02239						7.8925	0.999741	1.03046	1.03111
0.094713	1.0303	1.02122	1.02526	1.02993	1.02609	1.0235						7.91	0.999873	1.03081	1.02629
0.095113	1.02182	1.02493	1.02329	1.03022	1.02475	1.0251						7.9275	1.00036	1.02947	1.025
0.095513	1.02398	1.02284	1.02427	1.0309	1.02296	1.02344						7.945	0.997609	1.03199	1.02845
0.095913	1.02891	1.02008	1.02678	1.03121	1.02342	1.01969						7.9625	0.996816	1.0275	1.02889
0.096325	1.02187	1.02223	1.02354	1.02814	1.02748	1.0228						7.98	0.99868	1.03036	1.02858
0.096725	1.02751	1.02233	1.02516	1.03001	1.02949	1.01818						7.9975	0.996665	1.03143	1.0304
0.097138	1.02356	1.02229	1.0275	1.03002	1.02225	1.0242						8.015	0.99647	1.0305	1.03034
0.097538	1.02526	1.02323	1.02894	1.03008	1.02401	1.02175						8.0325	0.996795	1.02957	1.02742
0.09795	1.02164	1.02111	1.02486	1.03172	1.02597	1.01893						8.05	1.00006	1.02788	1.02742
0.098363	1.0232	1.0233	1.02435	1.03181	1.03049	1.02244						8.0675	0.997519	1.03063	1.02516
0.098775	1.02549	1.0244	1.02533	1.02837	1.02856	1.02478						8.085	0.995164	1.02765	1.02971
0.099188	1.02429	1.02435	1.02877	1.03068	1.02242	1.01878						8.1025	0.998225	1.03014	1.02638
0.0996	1.02424	1.02288	1.02868	1.03318	1.02445	1.01893						8.12	0.998063	1.03024	1.02692
0.100025	1.02529	1.02305	1.02296	1.02895	1.02823	1.01745						8.1375	0.998763	1.03151	1.02902
0.100437	1.02479	1.02459	1.02979	1.03371	1.0253	1.02889						8.155	0.993442	1.02929	1.02603
0.100863	1.02677	1.02506	1.02809	1.03067	1.02721	1.02552						8.1725	0.997044	1.02911	1.02914
0.101287	1.02595	1.02066	1.02395	1.03113	1.0274	1.01984						8.19	0.997875	1.02835	1.02802
0.1017	1.02577	1.02167	1.02588	1.03119	1.02414	1.02517						8.2075	0.996267	1.03012	1.0268
0.102137	1.02744	1.02004	1.02869	1.03001	1.02919	1.02678						8.225	0.998096	1.02898	1.02931
0.102563	1.02115	1.02434	1.0272	1.02903	1.02235	1.0179						8.2425	0.995549	1.02929	1.02707
0.102987	1.02726	1.02533	1.02742	1.02906	1.02834	1.02286						8.26	0.996412	1.02793	1.02915
0.103413	1.02809	1.02562	1.02849	1.03153	1.02411	1.01794						8.2775	0.993881	1.02747	1.02816
0.10385	1.02276	1.02576	1.02702	1.03285	1.01838	1.02411						8.295	0.99774	1.02805	1.0273
0.104287	1.02255	1.02588	1.02876	1.03118	1.02384	1.02123						8.3125	0.996925	1.02997	1.02453
0.104713	1.02693	1.02008	1.03177	1.02995	1.02219	1.01981						8.33	0.995602	1.02915	1.02808
0.10515	1.02501	1.02875	1.02612	1.03445	1.02218	1.02839						8.3475	0.994831	1.02774	1.02664
0.105587	1.02976	1.02826	1.02805	1.03145	1.02951	1.02599						8.365	0.9942	1.03002	1.02798
0.106037	1.02717	1.02451	1.03248	1.0283	1.03039	1.02252						8.3825	0.994281	1.0291	1.02729
0.106475	1.02471	1.02366	1.02891	1.02669	1.02962	1.02522						8.4	0.994489	1.02851	1.0288
0.106913	1.02667	1.02425	1.02811	1.03361	1.02604	1.01858						8.4175	0.995004	1.02886	1.02661
0.107363	1.02921	1.02552	1.02835	1.0315	1.0241	1.0183						8.435	0.995163	1.02836	1.02635
0.107813	1.02404	1.02459	1.02905	1.03478	1.02774	1.02797						8.4525	0.995317	1.02884	1.0262
0.108263	1.02294	1.02544	1.0309	1.03218	1.02797	1.02138						8.47	0.993582	1.02861	1.0262
0.108713	1.02486	1.02579	1.0245	1.03274	1.02612	1.02386						8.4875	0.993629	1.02901	1.02838
0.109163	1.02524	1.02727	1.0307	1.03145	1.02116	1.0231						8.505	0.994308	1.02836	1.02608
0.109613	1.02601	1.02626	1.02585	1.0312	1.02614	1.0232						8.5225	0.994676	1.02955	1.02676
0.110075	1.03204	1.0259	1.03051	1.03296	1.02866	1.0229						8.54	0.995747	1.02945	1.02603
0.110525	1.02927	1.02749	1.02928	1.03423	1.03381	1.03141						8.5575	0.995303	1.03084	1.02616
0.110987	1.02901	1.02298	1.02921	1.02856	1.02806	1.02372						8.575	0.992723	1.03132	1.02679
0.11145	1.02696	1.03008	1.02799	1.02956	1.02421	1.02						8.5925	0.994719	1.02983	1.02888
0.111912	1.03119	1.02731	1.02521	1.03231	1.0259	1.02774						8.61	0.99663	1.03026	1.02785
0.112375	1.02903	1.02467	1.02811	1.03354	1.03095	1.02511						8.6275	0.99474	1.0292	1.02694
0.112838	1.02615	1.02902	1.03043	1.03095	1.02767	1.02114						8.645	0.994615	1.02817	1.02515
0.113312	1.02355	1.02452	1.02605	1.03144	1.0233	1.02777						8.6625	0.994815	1.02931	1.02903
0.113775	1.02524	1.02604	1.0319	1.03423	1.02448	1.02264						8.68	0.996559	1.0289	1.02494
0.11425	1.02878	1.02554	1.02497	1.03402	1.02849	1.0252						8.6975	0.996204	1.03167	1.02605
0.114725	1.0269	1.0271	1.02807	1.02998	1.03094	1.02457						8.715	0.996088	1.02979	1.02547
0.1152	1.02605	1.02599	1.0298	1.03732	1.02407	1.02369						8.7325	0.994744	1.02979	1.02873
0.115675	1.02826	1.02976	1.02989	1.03274	1.02746	1.03131						8.75	0.995788	1.03021	1.02597
0.11615	1.02723	1.02853	1.03126	1.03569	1.02829	1.02375						8.7675	0.993369	1.02959	1.02648
0.116637	1.02499	1.02436	1.02705	1.03467	1.02428	1.02756						8.785	0.995187	1.0288	1.02639
0.117113	1.03092	1.02482	1.02827	1.03846	1.02151	1.02103						8.8025	0.994444	1.03066	1.02948
0.1176	1.02662	1.02807	1.02973	1.02874	1.02543	1.02401						8.82	0.995725	1.03035	1.02668
0.118088	1.0292	1.02847	1.02847	1.03611	1.0304	1.0247						8.8375	0.995975	1.03124	1.027
0.118575	1.02789	1.0279	1.02708	1.03157	1.03672	1.02529						8.855	0.992602	1.02887	1.03048
0.119062	1.02873	1.02749	1.03113	1.03234	1.025	1.02785						8.8725	0.996026	1.02917	1.02637
0.11955	1.02802	1.02756	1.02642	1.03411	1.02793	1.02676						8.89	0.995617	1.03019	1.03021
0.12005	1.03075	1.02616	1.0305	1.03487	1.03113	1.02693						8.9075	0.99468	1.03085	1.0292
0.120537	1.02873	1.0265	1.02936	1.037	1.02259	1.02861						8.925	0.996954	1.02979	1.02712
0.121037	1.02815	1.02877	1.03128	1.03329	1.0262	1.02143						8.9425	0.996549	1.03209	1.02949
0.121537	1.02484	1.02805	1.03191	1.03193	1.03092	1.02621						8.96	0.993904	1.02861	1.0267
0.122038	1.02952	1.02892	1.03022	1.03421	1.03053	1.02683						8.9775	0.994206	1.03107	1.02799
0.122538	1.0227	1.02688	1.02951	1.03333	1.02339	1.0205						8.995	0.995901	1.03116	1.0294
0.12305	1.03169	1.02732	1.03434	1.03437	1.02493	1.01959						9.0125	0.994168	1.03096	1.02958
0.12355	1.0276	1.0244	1.02951	1.03035	1.02816	1.02491						9.03	0.994874	1.03053	1.02921
0.124063	1.027	1.02852	1.03131	1.03219	1.03299	1.0291						9.0475	0.99492	1.03204	1.02844
0.124575	1.03065	1.02613	1.02976	1.03235	1.02725	1.03049						9.065	0.996593	1.03085	1.02785
0.125087	1.0312	1.02455	1.02967	1.0339	1.02966	1.03135						9.0825	0.992817	1.03105	1.02935
0.1256	1.02766	1.02494	1.03307	1.0348	1.0315	1.02454						9.1	0.996776	1.03136	1.0283
0.126113	1.02891	1.02604	1.03176	1.03408	1.02662	1.02423						9.1175	0.993648	1.03117	1.03296
0.126638	1.03218	1.02959	1.03082	1.03077	1.02872	1.02897						9.135	0.995332	1.03229	1.0326
0.12715	1.03029	1.02604	1.02937	1.03697	1.03197	1.02514						9.1525	0.994379	1.03146	1.02958
0.127675	1.03072	1.02886	1.02916	1.03596	1.02499	1.02832						9.17	0.990667	1.03045	1.0321
0.1282	1.0285	1.0285	1.02993	1.03279	1.03069	1.02696						9.1875	0.995581	1.03221	1.02967
0.128725	1.03015	1.0261	1.02935	1.0338	1.03139	1.02398						9.205	0.994356	1.03169	1.02851
0.12925	1.026	1.02965	1.02994	1.03325	1.02331	1.02995						9.2225	0.994755	1.03081	1.02913
0.129788	1.03319	1.02808	1.02804	1.03165	1.03492	1.02738						9.24	0.99379	1.03312	1.03105
0.130313	1.03086	1.02834	1.03173	1.03627	1.03167	1.02472						9.2575	0.996202	1.03226	1.03129
0.13085	1.03269	1.02771	1.03451	1.03713	1.0272	1.03082						9.275	0.996251	1.03283	1.03338
0.131388	1.0328	1.02909	1.02949	1.03452	1.02719	1.02647						9.2925	0.992845	1.03246	1.03193
0.131925	1.02874	1.03096	1.03199	1.03162	1.02649	1.02801						9.31	0.996618	1.03177	1.02988
0.132463	1.03032	1.03034	1.03147	1.03512	1.0341	1.02602						9.3275	0.994326	1.03406	1.02903
0.133013	1.03266	1.03137	1.03303	1.03807	1.03663	1.02734						9.345	0.996134	1.0313	1.03079
0.13355	1.0305	1.02787	1.03224	1.03265	1.03617	1.02885						9.3625	0.993949	1.03327	1.03001
0.1341	1.0338	1.03016	1.03163	1.034	1.0329	1.03102						9.38	0.992782	1.03493	1.02997
0.13465	1.03302	1.03174	1.03117	1.03992	1.03529	1.02632						9.3975	0.99506	1.03384	1.03278
0.1352	1.03294	1.02735	1.03267	1.03691	1.03023	1.03335						9.415	0.995779	1.03212	1.03035
0.13575	1.03145	1.02723	1.02741	1.03477	1.03429	1.02688						9.4325	0.995169	1.03479	1.03124
0.136312	1.03438	1.02778	1.03274	1.0333	1.03052	1.02779						9.45	0.994808	1.03401	1.03084
0.136863	1.03161	1.0279	1.03357	1.04211	1.03124	1.02381						9.4675	0.994922	1.033	1.0303
0.137425	1.0285	1.0276	1.03335	1.03272	1.02665	1.03012						9.485	0.995396	1.03317	1.03108
0.137987	1.03207	1.03247	1.03371	1.03607	1.03235	1.033						9.5025	0.995116	1.03266	1.03241
0.13855	1.03293	1.02715	1.03053	1.04114	1.02961	1.02704						9.52	0.994076	1.03161	1.03176
0.139113	1.03068	1.02929	1.03401	1.03469	1.03051	1.03254						9.5375	0.996704	1.03349	1.03344
0.139675	1.03046	1.02859	1.02866	1.03674	1.03467	1.02656						9.555	0.996499	1.03391	1.03095
0.14025	1.0318	1.03142	1.03124	1.03367	1.02508	1.02829						9.5725	0.997221	1.03429	1.03584
0.140825	1.03138	1.02648	1.03366	1.03273	1.03611	1.0304						9.59	0.996996	1.03486	1.0327
0.1414	1.03465	1.02971	1.03121	1.03824	1.02912	1.02618						9.6075	0.99663	1.03499	1.02769
0.141975	1.03226	1.02651	1.02954	1.03272	1.03021	1.02799						9.625	0.993889	1.03564	1.03179
0.14255	1.03641	1.02553	1.03644	1.0339	1.02996	1.02983						9.6425	0.99723	1.03382	1.03295
0.143137	1.03118	1.03088	1.03564	1.03731	1.03484	1.03002						9.66	0.994942	1.03629	1.03428
0.143713	1.03407	1.03081	1.03513	1.03492	1.02922	1.02922						9.6775	0.995984	1.03624	1.03381
0.1443	1.03175	1.03087	1.03277	1.03225	1.03764	1.02845						9.695	0.9969	1.03598	1.03395
0.144888	1.03206	1.02965	1.03094	1.03766	1.02916	1.03322						9.7125	0.997849	1.03545	1.03149
0.145475	1.03347	1.03101	1.03263	1.03664	1.03419	1.02542						9.73	0.994909	1.03493	1.03345
0.146075	1.03272	1.02843	1.03325	1.03618	1.03469	1.0271						9.7475	0.993745	1.0341	1.03538
0.146663	1.0286	1.03091	1.03073	1.03745	1.03448	1.02924						9.765	0.997867	1.0343	1.03625
0.147262	1.03373	1.03208	1.03341	1.03637	1.03185	1.02857						9.7825	0.997984	1.03596	1.03301
0.147862	1.03094	1.03078	1.03336	1.03485	1.03603	1.02508						9.8	0.996299	1.03536	1.0348
0.148463	1.03728	1.03206	1.0351	1.03617	1.0356	1.03059						9.8175	0.996434	1.0357	1.03382
0.149062	1.03801	1.02986	1.03726	1.03892	1.03324	1.02893						9.835	0.996319	1.0369	1.03525
0.149675	1.0355	1.03044	1.03624	1.033	1.03567	1.0318						9.8525	0.996489	1.03504	1.03322
0.150275	1.03304	1.0306	1.03319	1.03866	1.03594	1.02478						9.87	0.997763	1.03653	1.03524
0.150888	1.03138	1.03352	1.03354	1.03909	1.03077	1.02887						9.8875	0.995374	1.03581	1.03542
0.1515	1.03055	1.03051	1.03294	1.03829	1.03523	1.02763						9.905	0.996401	1.039	1.03546
0.152112	1.0327	1.02866	1.03261	1.03583	1.03443	1.02688						9.9225	0.996221	1.03603	1.03513
0.152737	1.03482	1.03305	1.03312	1.0374	1.03393	1.02948						9.94	0.997184	1.03993	1.03695
0.15335	1.03285	1.03262	1.02917	1.03421	1.03597	1.02858						9.9575	0.996357	1.03792	1.03877
0.153975	1.03096	1.03168	1.0333	1.03295	1.0365	1.0266						9.975	0.998593	1.03852	1.03738
0.1546	1.03649	1.03296	1.034	1.03793	1.0312	1.03037						9.9925	0.995281	1.03741	1.03883
0.155225	1.03495	1.03069	1.03357	1.03835	1.0331	1.03033						10.01	0.996386	1.03786	1.03557
0.15585	1.03149	1.03324	1.03281	1.03453	1.03664	1.03473						10.0275	0.999647	1.03717	1.03569
0.156487	1.03543	1.03299	1.033	1.04435	1.03549	1.031						10.045	0.997062	1.03751	1.03865
0.157125	1.03242	1.03002	1.02942	1.03644	1.02947	1.03397						10.0625	0.994714	1.03546	1.0335
0.157762	1.03472	1.03482	1.03056	1.03638	1.03111	1.03101						10.08	0.999999	1.037	1.03701
0.1584	1.03516	1.02815	1.03221	1.04271	1.03515	1.01954						10.0975	0.997917	1.03704	1.03689
0.159038	1.03457	1.02897	1.03149	1.03498	1.03335	1.0319						10.115	0.999212	1.03653	1.03689
0.159675	1.03778	1.03187	1.03602	1.03529	1.03589	1.03172						10.1325	0.997606	1.03905	1.03747
0.160325	1.03397	1.03176	1.03853	1.03809	1.03716	1.0333						10.15	0.997908	1.04009	1.04056
0.160975	1.03249	1.02809	1.03688	1.04219	1.03197	1.04068						10.1675	0.998223	1.03885	1.03684
0.161625	1.03517	1.03096	1.0303	1.04083	1.02889	1.02859						10.185	0.996911	1.03794	1.03819
0.162275	1.03364	1.03427	1.03447	1.03454	1.03392	1.03052						10.2025	0.99831	1.03961	1.03947
0.162938	1.03356	1.0312	1.03304	1.03968	1.03046	1.0295						10.22	0.999028	1.03996	1.03977
0.1636	1.03531	1.03255	1.03635	1.03887	1.0354	1.03686						10.2375	0.99629	1.041	1.03841
0.16425	1.0345	1.0331	1.03528	1.03588	1.04042	1.03381						10.255	0.998515	1.0385	1.03969
0.164925	1.03252	1.03191	1.03573	1.03872	1.03783	1.02894						10.2725	0.997725	1.04079	1.04059
0.165587	1.03331	1.03563	1.03695	1.03858	1.04231	1.03278						10.29	0.99705	1.04082	1.04118
0.16625	1.03602	1.03189	1.03797	1.03956	1.03242	1.03302						10.3075	1.00137	1.03929	1.0405
0.166925	1.03706	1.03074	1.0391	1.0387	1.03384	1.03232						10.325	1.00136	1.03912	1.04077
0.1676	1.03683	1.03147	1.03685	1.0332	1.04018	1.0378						10.3425	0.995963	1.03915	1.0371
0.168275	1.03725	1.03209	1.03533	1.03852	1.03177	1.03137						10.36	0.997704	1.04121	1.04085
0.16895	1.0363	1.03487	1.03274	1.03817	1.03699	1.02682						10.3775	0.998193	1.03855	1.03912
0.169638	1.03557	1.03158	1.03097	1.03885	1.03404	1.02708						10.395	0.995847	1.0377	1.04181
0.170325	1.03184	1.03348	1.03543	1.03799	1.03214	1.03607						10.4125	1.00125	1.04241	1.04095
0.171	1.03433	1.03081	1.03855	1.03535	1.03467	1.03256						10.43	0.998588	1.04118	1.04144
0.1717	1.03506	1.03045	1.03554	1.04234	1.04217	1.03165						10.4475	1.00092	1.04276	1.04109
0.172387	1.03337	1.03311	1.04006	1.03934	1.03437	1.03089						10.465	0.997327	1.04015	1.03944
0.173087	1.03687	1.03465	1.04342	1.04136	1.03233	1.03731						10.4825	1.00087	1.04195	1.0426
0.173775	1.03741	1.03434	1.03326	1.04001	1.03532	1.02896						10.5	0.997222	1.04005	1.04044
0.174475	1.03624	1.03157	1.03866	1.04069	1.0339	1.03653						10.5175	1.00042	1.04263	1.04388
0.175175	1.03695	1.03265	1.03107	1.04212	1.03851	1.03306						10.535	0.997392	1.04154	1.04321
0.175887	1.03353	1.03781	1.03551	1.03909	1.0326	1.03286						10.5525	0.99769	1.04093	1.04332
0.176588	1.03964	1.03468	1.03808	1.03999	1.03437	1.04154						10.57	0.997168	1.04363	1.04207
0.1773	1.03792	1.03541	1.03932	1.03751	1.03872	1.03417						10.5875	0.999532	1.04366	1.04478
0.178013	1.04013	1.03164	1.0399	1.03835	1.03525	1.03042						10.605	1.00006	1.04287	1.04184
0.178738	1.03645	1.03209	1.03982	1.03714	1.03845	1.03496						10.6225	1.00331	1.04207	1.04196
0.17945	1.03543	1.03352	1.0391	1.03695	1.03145	1.03455						10.64	1.00148	1.04294	1.04159
0.180175	1.04092	1.03441	1.03642	1.04039	1.04262	1.03282						10.6575	0.999344	1.04351	1.04597
0.1809	1.03819	1.0318	1.03809	1.03963	1.03755	1.03781						10.675	0.996757	1.04288	1.04011
0.181625	1.03537	1.03449	1.03925	1.04287	1.0345	1.03633						10.6925	1.00301	1.04146	1.04155
0.18235	1.03617	1.03335	1.03878	1.0367	1.03066	1.03275						10.71	0.999069	1.04315	1.04486
0.183087	1.03932	1.03599	1.03807	1.03623	1.03576	1.03284						10.7275	0.999467	1.04313	1.04483
0.183825	1.03636	1.03294	1.03385	1.04054	1.0384	1.0317						10.745	1.00038	1.04337	1.04496
0.184563	1.0335	1.03247	1.03688	1.0395	1.03916	1.03123						10.7625	0.99844	1.04165	1.04593
0.1853	1.03372	1.03133	1.03886	1.04027	1.0387	1.03855						10.78	1.00023	1.04114	1.04451
0.18605	1.03676	1.03511	1.04103	1.03967	1.03966	1.03564						10.7975	1.00017	1.04616	1.04524
0.186788	1.03738	1.0357	1.03679	1.04478	1.03077	1.03482						10.815	0.99792	1.04444	1.0444
0.187538	1.03934	1.03818	1.0424	1.04131	1.03589	1.03661						10.8325	1.00256	1.04332	1.04195
0.188287	1.03628	1.03391	1.0325	1.04242	1.03561	1.03784						10.85	0.999921	1.04347	1.04352
0.18905	1.03518	1.03357	1.03856	1.04397	1.03805	1.03975						10.8675	1.00096	1.04511	1.04555
0.1898	1.03602	1.03267	1.03881	1.03879	1.03261	1.03983						10.885	0.999619	1.04283	1.05069
0.190563	1.04062	1.03409	1.03905	1.0426	1.03894	1.03836						10.9025	1.00172	1.04543	1.04567
0.191325	1.0351	1.0343	1.03847	1.03604	1.03523	1.03678						10.92	1.0028	1.04686	1.04659
0.1921	1.03336	1.03344	1.03969	1.04356	1.03647	1.04042						10.9375	0.99987	1.04507	1.04343
0.192862	1.03978	1.03761	1.0399	1.03947	1.03942	1.03145						10.955	0.998778	1.04513	1.04574
0.193638	1.03878	1.03514	1.03711	1.04412	1.0389	1.03313						10.9725	1.00165	1.04318	1.0457
0.194412	1.03846	1.03514	1.03681	1.04079	1.0393	1.03276						10.99	1.00217	1.04401	1.04547
0.195187	1.0394	1.03697	1.03605	1.04293	1.03901	1.03472						11.0075	1.00367	1.0473	1.04505
0.195975	1.03581	1.03592	1.03833	1.04123	1.03614	1.03638						11.025	1.0008	1.04562	1.04396
0.196763	1.03554	1.03331	1.0397	1.04441	1.03976	1.03319						11.0425	0.998568	1.04685	1.0467
0.19755	1.03671	1.03201	1.03605	1.03961	1.03623	1.03078						11.06	1.00145	1.04479	1.04586
0.198337	1.03538	1.03504	1.03405	1.0449	1.03549	1.03383						11.0775	1.00084	1.04603	1.04847
0.199125	1.03585	1.03399	1.03904	1.03936	1.04771	1.03769						11.095	1.00126	1.04595	1.04789
0.199925	1.03582	1.03312	1.04103	1.03541	1.03385	1.03541						11.1125	1.00174	1.04439	1.04694
0.200725	1.04133	1.03693	1.04362	1.04021	1.03442	1.03884						11.13	1.00176	1.04735	1.04545
0.201525	1.04167	1.03959	1.04041	1.03983	1.03875	1.03839						11.1475	1.00177	1.04627	1.04508
0.202338	1.04019	1.03819	1.03815	1.0426	1.03758	1.03712						11.165	1.00035	1.04735	1.04533
0.203138	1.04069	1.03139	1.04208	1.04148	1.04051	1.03155						11.1825	1.00315	1.04624	1.04674
0.20395	1.03771	1.03727	1.04155	1.04336	1.0456	1.04015						11.2	1.00249	1.04436	1.04709
0.204763	1.03657	1.03612	1.03969	1.04484	1.0413	1.03816						11.2175	0.999207	1.04732	1.04906
0.205588	1.04236	1.0377	1.03589	1.04076	1.03947	1.03581						11.235	1.00155	1.0468	1.04878
0.2064	1.04195	1.03507	1.04091	1.04351	1.03776	1.03869						11.2525	1.00256	1.04813	1.04776
0.207225	1.0431	1.03827	1.04123	1.04061	1.0423	1.04134						11.27	1.00299	1.04567	1.0467
0.20805	1.03899	1.03257	1.04141	1.04817	1.03918	1.04194						11.2875	1.0017	1.04874	1.04816
0.208888	1.03809	1.03437	1.04024	1.04089	1.03758	1.03531						11.305	1.00166	1.04771	1.04853
0.209725	1.03955	1.03378	1.04306	1.03842	1.03688	1.03763						11.3225	1.00041	1.04659	1.04439
0.21055	1.03635	1.03925	1.04344	1.0451	1.04787	1.04452						11.34	1.00194	1.04771	1.05061
0.2114	1.04118	1.03724	1.03863	1.04177	1.0377	1.03724						11.3575	1.00331	1.04809	1.048
0.212238	1.03587	1.03545	1.03684	1.04458	1.03579	1.03473						11.375	1.00343	1.04732	1.04641
0.213087	1.03775	1.03586	1.03798	1.04119	1.03842	1.03473						11.3925	1.0005	1.04828	1.04836
0.213938	1.03961	1.03417	1.03586	1.04429	1.03776	1.04038						11.41	1.00336	1.04807	1.04961
0.214787	1.03621	1.0373	1.03998	1.03823	1.03465	1.03803						11.4275	1.00013	1.048	1.04961
0.215638	1.04117	1.03664	1.04188	1.04497	1.04349	1.03838						11.445	1.00527	1.04899	1.05063
0.2165	1.04177	1.03598	1.03971	1.04135	1.04328	1.03839						11.4625	1.00406	1.04595	1.04568
0.217362	1.04053	1.03804	1.04182	1.04471	1.0409	1.04055						11.48	1.00089	1.04803	1.04899
0.218225	1.0365	1.03553	1.04108	1.04481	1.04181	1.04252						11.4975	1.00311	1.04845	1.04887
0.2191	1.03766	1.03704	1.04265	1.04151	1.0389	1.03434						11.515	1.00191	1.04982	1.05052
0.219975	1.04106	1.03683	1.04127	1.0453	1.04318	1.04193						11.5325	1.00105	1.04978	1.05081
0.22085	1.03733	1.03574	1.04323	1.0479	1.0378	1.04123						11.55	1.00261	1.05008	1.05003
0.221725	1.03965	1.03735	1.04267	1.03948	1.04288	1.03819						11.5675	1.00154	1.0495	1.05059
0.222613	1.03884	1.03637	1.04492	1.04618	1.03752	1.04512						11.585	1.00187	1.04912	1.05043
0.2235	1.03757	1.03797	1.03927	1.04517	1.03559	1.03312						11.6025	1.00259	1.04913	1.05154
0.224387	1.04187	1.03192	1.04046	1.04328	1.04089	1.04044						11.62	1.00265	1.04934	1.05077
0.225275	1.03768	1.03607	1.03756	1.04425	1.04325	1.03609						11.6375	0.99965	1.0518	1.04794
0.226175	1.04131	1.03932	1.04053	1.04373	1.04242	1.03688						11.655	1.00031	1.04823	1.05148
0.227075	1.03889	1.03914	1.04565	1.04312	1.03855	1.03755						11.6725	1.00399	1.05171	1.04929
0.227975	1.04211	1.04055	1.04027	1.04398	1.04531	1.04059						11.69	1.00257	1.04741	1.05238
0.228875	1.04046	1.03551	1.04469	1.04326	1.0389	1.03785						11.7075	1.00257	1.04897	1.05114
0.229787	1.0394	1.03915	1.04232	1.04369	1.04537	1.03986						11.725	1.00297	1.05174	1.04861
0.2307	1.04326	1.04187	1.04483	1.04553	1.04078	1.04436						11.7425	0.999275	1.05163	1.04752
0.231625	1.03943	1.0373	1.04131	1.04467	1.0426	1.03627						11.76	1.00411	1.04847	1.05077
0.232537	1.03936	1.03457	1.03992	1.0414	1.04848	1.04658						11.7775	1.00368	1.05018	1.04821
0.233462	1.04542	1.03591	1.0396	1.04339	1.04302	1.03753						11.795	1.00512	1.04776	1.05053
0.234388	1.0434	1.03852	1.04481	1.04571	1.04154	1.03733						11.8125	1.00412	1.05154	1.04916
0.235325	1.04137	1.03826	1.04221	1.04929	1.03682	1.03522						11.83	1.00209	1.05243	1.04919
0.23625	1.03844	1.03555	1.04181	1.04103	1.04392	1.03906						11.8475	1.00418	1.05007	1.05069
0.237188	1.04118	1.03539	1.04111	1.04583	1.0395	1.04114						11.865	1.0031	1.05156	1.05139
0.238137	1.03934	1.04176	1.03837	1.04535	1.0422	1.04411						11.8825	1.00219	1.05159	1.04978
0.239075	1.04496	1.04006	1.04552	1.04414	1.04111	1.04195						11.9	1.00462	1.05163	1.0525
0.240025	1.03953	1.04169	1.04419	1.04279	1.04573	1.04414						11.9175	1.00292	1.04865	1.05098
0.240975	1.04261	1.03871	1.04328	1.04406	1.04069	1.03587						11.935	1.00403	1.05008	1.05118
0.241938	1.03768	1.04	1.04366	1.04605	1.04406	1.04229						11.9525	1.00598	1.05153	1.04977
0.242887	1.03938	1.04188	1.04222	1.04563	1.04784	1.03794						11.97	1.00385	1.05084	1.05234
0.243862	1.03816	1.03699	1.03983	1.04822	1.04315	1.03971						11.9875	1.00236	1.05099	1.05089
0.244825	1.04261	1.04043	1.04341	1.04207	1.04381	1.03012						12.005	1.00314	1.05166	1.04995
0.245788	1.04251	1.03967	1.04417	1.04922	1.03598	1.03843						12.0225	1.00408	1.05017	1.05228
0.246762	1.04051	1.03763	1.04519	1.04799	1.0443	1.04483						12.04	1.00396	1.05047	1.0499
0.24775	1.03954	1.03838	1.04644	1.04602	1.04247	1.04022						12.0575	1.00386	1.05234	1.05318
0.248725	1.04022	1.04096	1.04084	1.04472	1.04461	1.04194						12.075	1.00716	1.05294	1.05254
0.249712	1.03855	1.04065	1.0434	1.0479	1.03936	1.03803						12.0925	1.00464	1.05343	1.05248
0.2507	1.04369	1.03995	1.04031	1.04615	1.03784	1.04227						12.11	1.00291	1.05247	1.05156
0.251687	1.04207	1.04057	1.04171	1.04468	1.04862	1.03529						12.1275	1.00307	1.0508	1.05375
0.252688	1.04228	1.0383	1.03876	1.04612	1.05298	1.04117						12.145	1.0048	1.0521	1.05138
0.253688	1.04187	1.03981	1.04433	1.04272	1.04869	1.04514						12.1625	1.00055	1.05473	1.05214
0.2547	1.03982	1.03946	1.0409	1.04643	1.03661	1.04452						12.18	1.00428	1.05258	1.05216
0.2557	1.04154	1.03925	1.04172	1.04519	1.04986	1.04651						12.1975	1.00562	1.05229	1.05294
0.256712	1.04315	1.04037	1.03973	1.04298	1.03961	1.04203						12.215	1.00074	1.05271	1.05264
0.257725	1.04838	1.03963	1.03976	1.04771	1.04858	1.03758						12.2325	1.00502	1.05306	1.05271
0.25875	1.03916	1.03704	1.04325	1.04643	1.04261	1.04288						12.25	1.00403	1.05305	1.05519
0.259775	1.04281	1.04129	1.04221	1.04908	1.04117	1.04045						12.2675	1.00496	1.05372	1.05159
0.2608	1.04191	1.04049	1.04046	1.04849	1.03755	1.04397						12.285	1.00293	1.05227	1.0538
0.261825	1.04156	1.0386	1.04022	1.0434	1.04564	1.04378						12.3025	1.00332	1.05433	1.05353
0.262863	1.04006	1.04203	1.04302	1.04647	1.04454	1.04461						12.32	1.00314	1.0538	1.0505
0.2639	1.04044	1.03927	1.0418	1.04809	1.04644	1.04461						12.3375	1.00581	1.05216	1.04976
0.26495	1.04042	1.03639	1.03928	1.04813	1.04644	1.04507						12.355	1.00471	1.05259	1.05216
0.266	1.04181	1.0397	1.04165	1.04947	1.04564	1.04055						12.3725	1.00518	1.05402	1.05235
0.26705	1.04457	1.04203	1.04417	1.0434	1.04435	1.04161						12.39	1.004	1.05426	1.05201
0.2681	1.04589	1.03709	1.04053	1.04484	1.04589	1.04202						12.4075	1.00397	1.05222	1.05289
0.269163	1.04488	1.03465	1.04332	1.03876	1.04853	1.04716						12.425	1.00484	1.05432	1.0537
0.270225	1.03951	1.04361	1.04288	1.04616	1.04451	1.03855						12.4425	1.00571	1.05621	1.05312
0.271288	1.04257	1.04246	1.04435	1.05094	1.04465	1.04544						12.46	1.00397	1.05286	1.05126
0.272363	1.04491	1.03747	1.04331	1.04489	1.04835	1.04075						12.4775	1.00441	1.05388	1.05374
0.273438	1.04228	1.03801	1.04533	1.04348	1.0508	1.04587						12.495	1.00094	1.05274	1.05002
0.274512	1.04668	1.03798	1.04089	1.04863	1.04184	1.04036						12.5125	1.00491	1.05287	1.05238
0.2756	1.04288	1.04163	1.04661	1.04591	1.04918	1.04384						12.53	1.00437	1.05431	1.0522
0.276688	1.04353	1.03921	1.04405	1.04779	1.04425	1.04523						12.5475	1.00539	1.05449	1.05295
0.277775	1.04045	1.04408	1.04462	1.04713	1.04561	1.04123						12.565	1.00204	1.05513	1.04953
0.278875	1.04398	1.03735	1.0439	1.04977	1.04584	1.04377						12.5825	1.00483	1.05435	1.055
0.279975	1.0456	1.04064	1.04527	1.05255	1.04818	1.04275						12.6	1.00549	1.05503	1.05386
0.281075	1.04082	1.04265	1.04486	1.04567	1.04828	1.04244						12.6175	1.00423	1.05444	1.05079
0.282187	1.04161	1.03905	1.04382	1.04926	1.04706	1.04563						12.635	1.00532	1.05597	1.05378
0.2833	1.04446	1.04121	1.04511	1.04423	1.05119	1.04876						12.6525	1.00246	1.05498	1.05353
0.284413	1.04367	1.04147	1.04438	1.04619	1.04737	1.04028						12.67	1.00271	1.05444	1.05058
0.285538	1.04366	1.04117	1.04688	1.04772	1.0455	1.03927						12.6875	1.00539	1.05448	1.05507
0.286662	1.04522	1.04123	1.04394	1.04614	1.04967	1.04577						12.705	1.0056	1.05622	1.0527
0.287787	1.04697	1.0418	1.04475	1.0511	1.05229	1.04973						12.7225	1.00548	1.05586	1.05242
0.288925	1.0445	1.04163	1.04877	1.04821	1.0504	1.04009						12.74	1.00561	1.05662	1.05334
0.290062	1.04517	1.04191	1.04113	1.04833	1.05669	1.04512						12.7575	1.00284	1.05561	1.05148
0.2912	1.04394	1.04445	1.04524	1.04923	1.04631	1.04576						12.775	1.0048	1.05676	1.05358
0.29235	1.04096	1.04101	1.04337	1.04976	1.0511	1.04896						12.7925	1.00422	1.05698	1.05198
0.2935	1.04493	1.04513	1.04795	1.04893	1.04899	1.04897						12.81	1.00588	1.0537	1.05314
0.294663	1.04271	1.04484	1.04544	1.05093	1.05592	1.0504						12.8275	1.00551	1.05566	1.05382
0.295812	1.04291	1.0397	1.04648	1.04707	1.04381	1.04619						12.845	1.00794	1.05551	1.05365
0.296988	1.04517	1.04466	1.04814	1.04809	1.05368	1.05091						12.8625	1.00516	1.05359	1.05309
0.29815	1.04731	1.04548	1.0477	1.04977	1.04772	1.04441						12.88	1.00789	1.05676	1.05359
0.299325	1.04555	1.04224	1.04283	1.04699	1.04792	1.05173						12.8975	1.00689	1.05571	1.0536
0.3005	1.04537	1.0461	1.04496	1.0486	1.04743	1.05225						12.915	1.00336	1.0549	1.05307
0.301688	1.04509	1.04171	1.04444	1.04772	1.05381	1.04461						12.9325	1.00398	1.05639	1.05322
0.302875	1.0445	1.04133	1.04733	1.05074	1.05188	1.04978						12.95	1.00417	1.05665	1.05422
0.304062	1.04798	1.04053	1.04698	1.04603	1.04464	1.0423						12.9675	1.00715	1.05595	1.05228
0.305263	1.04612	1.04333	1.04802	1.04941	1.04205	1.05269						12.985	1.00466	1.05743	1.05148
0.306462	1.04949	1.04122	1.04887	1.04606	1.05592	1.04771						13.0025	1.00481	1.05492	1.05282
0.307662	1.04087	1.04207	1.04479	1.0494	1.04923	1.04698						13.02	1.00284	1.05498	1.052
0.308875	1.04708	1.04358	1.04589	1.05348	1.05517	1.04839						13.0375	1.00674	1.05792	1.05416
0.310088	1.0463	1.04442	1.04695	1.04864	1.05175	1.04653						13.055	1.0055	1.05773	1.05573
0.311312	1.04571	1.04768	1.04923	1.04976	1.04869	1.04957						13.0725	1.00672	1.05672	1.05601
0.312525	1.04748	1.0472	1.04362	1.0486	1.0483	1.05031						13.09	1.0041	1.05563	1.05272
0.313762	1.04847	1.04512	1.04986	1.0487	1.04912	1.05267						13.1075	1.00466	1.05789	1.05296
0.314988	1.05142	1.04542	1.0476	1.05053	1.05166	1.05171						13.125	1.00673	1.05689	1.0525
0.316225	1.04601	1.04424	1.04464	1.05458	1.05286	1.04889						13.1425	1.00641	1.05931	1.05451
0.317475	1.04665	1.04646	1.04934	1.05023	1.0527	1.04986						13.16	1.00362	1.05641	1.05242
0.318713	1.04755	1.04346	1.04936	1.0525	1.05221	1.05255						13.1775	1.00538	1.05763	1.05249
0.319975	1.04784	1.04608	1.04617	1.0473	1.05126	1.05109						13.195	1.00206	1.05641	1.05473
0.321225	1.04974	1.04495	1.04556	1.04941	1.05777	1.05506						13.2125	1.00615	1.05728	1.05581
0.322488	1.04797	1.04329	1.04792	1.04873	1.05232	1.04933						13.23	1.00563	1.06022	1.05267
0.32375	1.04764	1.04611	1.04675	1.04845	1.04779	1.04912						13.2475	1.00545	1.05844	1.05382
0.325025	1.04773	1.04284	1.0475	1.05229	1.05554	1.04988						13.265	1.0051	1.06032	1.05644
0.3263	1.04366	1.04342	1.05217	1.05161	1.05259	1.05395						13.2825	1.00528	1.05733	1.05442
0.327575	1.0506	1.04562	1.052	1.04509	1.05125	1.05399						13.3	1.0035	1.05686	1.05491
0.328862	1.04686	1.0444	1.04527	1.05286	1.04961	1.05488						13.3175	1.00471	1.05671	1.05262
0.33015	1.05115	1.04357	1.04827	1.05301	1.05195	1.04968						13.335	1.00612	1.05879	1.05387
0.33145	1.04564	1.04379	1.04817	1.04971	1.04643	1.05444						13.3525	1.00779	1.05928	1.05433
0.33275	1.04819	1.04654	1.05172	1.05105	1.05654	1.04846						13.37	1.00456	1.05727	1.05213
0.334062	1.0495	1.04429	1.04907	1.04817	1.05364	1.0526						13.3875	1.00392	1.05598	1.05085
0.335362	1.05028	1.04415	1.04561	1.05264	1.06571	1.05379						13.405	1.0069	1.05822	1.05489
0.336688	1.04483	1.04566	1.04541	1.05029	1.05471	1.06097						13.4225	1.0066	1.059	1.05432
0.338	1.05261	1.04482	1.04827	1.05094	1.0606	1.05919						13.44	1.00492	1.05758	1.05428
0.339325	1.05002	1.04756	1.05127	1.05383	1.05444	1.05322						13.4575	1.00474	1.05796	1.05399
0.340663	1.04722	1.04747	1.04684	1.04957	1.061	1.05485						13.475	1.00591	1.05835	1.05316
0.341987	1.04736	1.05023	1.04626	1.05036	1.05637	1.06288						13.4925	1.00312	1.05932	1.05576
0.343338	1.04854	1.04888	1.04784	1.0493	1.05805	1.05855						13.51	1.00498	1.05891	1.05138
0.344675	1.05055	1.04805	1.04983	1.05233	1.05549	1.058						13.5275	1.00592	1.05879	1.05472
0.346025	1.04911	1.04526	1.0501	1.05004	1.06144	1.04726						13.545	1.00486	1.05855	1.05506
0.347387	1.05496	1.04707	1.04944	1.0513	1.05391	1.05228						13.5625	1.0071	1.05743	1.05322
0.34875	1.05397	1.04451	1.0511	1.05083	1.0594	1.05519						13.58	1.00261	1.05933	1.05521
0.350112	1.05136	1.04829	1.04917	1.05243	1.06052	1.05618						13.5975	1.00485	1.05962	1.05284
0.351487	1.04791	1.04812	1.05168	1.05328	1.05949	1.05999						13.615	1.00581	1.05967	1.0526
0.352863	1.0519	1.04927	1.04969	1.04955	1.06021	1.05611						13.6325	1.00718	1.05862	1.05365
0.354237	1.05435	1.04673	1.05452	1.05094	1.0474	1.05485						13.65	1.00424	1.05918	1.05331
0.355625	1.04901	1.05135	1.05102	1.0523	1.05893	1.05618						13.6675	1.00575	1.05871	1.05432
0.357013	1.04913	1.04685	1.04751	1.04722	1.06114	1.0612						13.685	1.00714	1.06098	1.05479
0.358413	1.04841	1.05018	1.04919	1.052	1.05722	1.05733						13.7025	1.00857	1.0603	1.05308
0.359825	1.05463	1.04755	1.05391	1.05128	1.06234	1.05893						13.72	1.00783	1.05791	1.05401
0.361225	1.05007	1.04865	1.05432	1.05057	1.05723	1.05342						13.7375	1.00828	1.05903	1.05163
0.362637	1.05475	1.04632	1.0527	1.05492	1.06236	1.0528						13.755	1.00777	1.05897	1.05479
0.364062	1.05355	1.04917	1.0524	1.05603	1.06087	1.05939						13.7725	1.00652	1.05777	1.05572
0.365487	1.05448	1.04725	1.0533	1.05538	1.06256	1.05744						13.79	1.00719	1.05895	1.05309
0.366913	1.05413	1.05102	1.04854	1.05837	1.05837	1.06693						13.8075	1.00595	1.06124	1.05415
0.36835	1.05232	1.04969	1.05181	1.05189	1.06644	1.05655						13.825	1.00829	1.06113	1.05536
0.369788	1.05226	1.05089	1.05028	1.05249	1.06127	1.06317						13.8425	1.00694	1.06094	1.0544
0.371237	1.05222	1.04869	1.05212	1.05353	1.06493	1.06137						13.86	1.00578	1.05842	1.05349
0.372687	1.05241	1.05115	1.04975	1.05443	1.06406	1.05997						13.8775	1.00573	1.05945	1.05524
0.37415	1.05043	1.04883	1.04717	1.0508	1.06161	1.06462						13.895	1.0067	1.05908	1.05459
0.375612	1.05279	1.05151	1.05266	1.05473	1.06323	1.06116						13.9125	1.00751	1.05835	1.05281
0.377075	1.05271	1.04806	1.054	1.05542	1.05994	1.06439						13.93	1.0076	1.05958	1.05517
0.37855	1.05278	1.05199	1.05636	1.05456	1.06517	1.05976						13.9475	1.00758	1.0618	1.05452
0.380025	1.05359	1.05303	1.05132	1.05239	1.06702	1.06482						13.965	1.00735	1.05972	1.05364
0.381512	1.04911	1.05308	1.05269	1.05363	1.06647	1.06169						13.9825	1.00907	1.05825	1.05442
0.383	1.0542	1.05563	1.05008	1.05397	1.06741	1.0554						14	1.00541	1.06078	1.05544
0.3845	1.0516	1.05078	1.0518	1.05815	1.06746	1.05774						14.0175	1.00716	1.06092	1.0521
0.386	1.05526	1.05209	1.05162	1.05963	1.06836	1.06112						14.035	1.00595	1.05971	1.05402
0.387513	1.05298	1.05123	1.05115	1.05687	1.06768	1.06467						14.0525	1.00459	1.05976	1.05295
0.389025	1.05337	1.05194	1.05359	1.05404	1.06816	1.06373						14.07	1.0077	1.06164	1.0553
0.39055	1.05305	1.05191	1.05385	1.05884	1.06709	1.05946						14.0875	1.00806	1.05943	1.05451
0.392075	1.05363	1.05382	1.05469	1.0583	1.06675	1.06194						14.105	1.00736	1.05905	1.05282
0.3936	1.05354	1.0553	1.05666	1.05359	1.06455	1.06317						14.1225	1.00783	1.06224	1.05403
0.395137	1.05771	1.0513	1.05152	1.05584	1.06918	1.06231						14.14	1.00452	1.06219	1.05157
0.396675	1.05337	1.05152	1.05463	1.05568	1.06356	1.065						14.1575	1.00594	1.059	1.05179
0.398225	1.05964	1.05118	1.0551	1.0535	1.06796	1.06272						14.175	1.00336	1.06047	1.05679
0.399787	1.05484	1.05414	1.05719	1.05364	1.06459	1.06265						14.1925	1.00597	1.06159	1.0552
0.401338	1.05461	1.05539	1.05485	1.05883	1.06631	1.06337						14.21	1.00718	1.0598	1.05382
0.402912	1.05724	1.04919	1.05589	1.05839	1.06552	1.06207						14.2275	1.00892	1.05812	1.05473
0.404475	1.05543	1.05289	1.05883	1.05657	1.06844	1.06564						14.245	1.00534	1.06026	1.05546
0.406063	1.05839	1.05321	1.05516	1.05988	1.06993	1.06504						14.2625	1.00622	1.05969	1.05131
0.407638	1.05979	1.05382	1.05836	1.05911	1.06858	1.06568						14.28	1.00629	1.06098	1.0531
0.409238	1.0568	1.05455	1.05694	1.05854	1.06784	1.06093						14.2975	1.00481	1.06072	1.05545
0.410825	1.05422	1.05823	1.05732	1.05807	1.0687	1.06187						14.315	1.00714	1.05976	1.05431
0.412437	1.05994	1.05519	1.05165	1.05796	1.06554	1.05676						14.3325	1.0053	1.06218	1.05394
0.414037	1.05552	1.05644	1.05248	1.06021	1.06824	1.05845						14.35	1.01065	1.06122	1.05179
0.41565	1.06014	1.05593	1.0542	1.05824	1.076	1.06049						14.3675	1.0052	1.05899	1.05419
0.417275	1.06011	1.05574	1.05762	1.06142	1.06204	1.06481						14.385	1.00691	1.06086	1.0554
0.4189	1.05774	1.05719	1.05662	1.06169	1.06893	1.06554						14.4025	1.00985	1.06039	1.05316
0.420538	1.05814	1.05589	1.05634	1.06084	1.07789	1.06577						14.42	1.00785	1.05907	1.05373
0.422175	1.05739	1.05159	1.0574	1.06129	1.0735	1.07322						14.4375	1.00625	1.06141	1.05355
0.423825	1.05964	1.0572	1.05825	1.06003	1.06944	1.06857						14.455	1.00749	1.06111	1.05365
0.425475	1.06149	1.05652	1.05525	1.05991	1.0719	1.0639						14.4725	1.00695	1.06355	1.05309
0.427137	1.06137	1.05602	1.063	1.0591	1.06736	1.06244						14.49	1.00858	1.06294	1.05002
0.4288	1.06039	1.05743	1.06097	1.06103	1.0704	1.07204						14.5075	1.00659	1.06376	1.05193
0.430463	1.06102	1.05373	1.06412	1.06427	1.06514	1.06625						14.525	1.00596	1.0599	1.05248
0.432137	1.05988	1.05571	1.05481	1.05902	1.07094	1.06838						14.5425	1.00731	1.06113	1.05356
0.433825	1.06267	1.05814	1.06014	1.06431	1.06964	1.06998						14.56	1.00957	1.06323	1.05398
0.435513	1.06254	1.05362	1.06163	1.06688	1.07363	1.06438						14.5775	1.00652	1.06303	1.05256
0.437212	1.06183	1.05537	1.0593	1.06074	1.06679	1.06865						14.595	1.00629	1.06178	1.05323
0.438913	1.06288	1.05692	1.05636	1.06193	1.07167	1.07739						14.6125	1.00954	1.05977	1.0541
0.440625	1.05819	1.05702	1.06236	1.06448	1.07129	1.07427						14.63	1.00964	1.0597	1.0527
0.442338	1.06222	1.05494	1.06181	1.0651	1.07149	1.07293						14.6475	1.00474	1.06019	1.05293
0.444063	1.05977	1.06373	1.05906	1.06425	1.07062	1.07576						14.665	1.00839	1.06134	1.0534
0.445787	1.06333	1.05828	1.06388	1.06243	1.0779	1.07269						14.6825	1.00616	1.06445	1.05073
0.447525	1.06455	1.0643	1.05844	1.06082	1.0763	1.07229						14.7	1.00882	1.06097	1.05185
0.449275	1.06188	1.05703	1.06319	1.06207	1.07878	1.06923						14.7175	1.00825	1.06426	1.05135
0.451025	1.06501	1.06151	1.06003	1.06533	1.07686	1.07126						14.735	1.00729	1.06073	1.05303
0.452775	1.05872	1.05974	1.05969	1.06432	1.07648	1.07022						14.7525	1.00699	1.06221	1.05338
0.454538	1.06291	1.06143	1.06026	1.0642	1.07377	1.07022						14.77	1.00742	1.06086	1.05424
0.4563	1.06465	1.06369	1.05929	1.06353	1.07603	1.07134						14.7875	1.00453	1.06085	1.0532
0.458075	1.06315	1.06092	1.06036	1.06801	1.07646	1.06901						14.805	1.00801	1.06189	1.05568
0.459863	1.06625	1.06003	1.06261	1.06577	1.07565	1.07627						14.8225	1.00548	1.06336	1.05431
0.46165	1.06455	1.06178	1.06327	1.06665	1.07461	1.07742						14.84	1.01034	1.05995	1.05436
0.46345	1.06425	1.06012	1.06475	1.06837	1.0711	1.07463						14.8575	1.00884	1.06111	1.05435
0.46525	1.06472	1.0595	1.06425	1.06526	1.07787	1.06869						14.875	1.00707	1.06013	1.05536
0.467063	1.06528	1.06116	1.06328	1.0661	1.07602	1.06694						14.8925	1.00809	1.06449	1.0525
0.468875	1.06451	1.06506	1.064	1.06654	1.066	1.07025						14.91	1.01027	1.06531	1.05127
0.4707	1.0629	1.05841	1.06477	1.06748	1.07748	1.07048						14.9275	1.00722	1.06194	1.04958
0.472525	1.06881	1.05872	1.06401	1.06656	1.08181	1.07877						14.945	1.00596	1.06369	1.05181
0.474362	1.06163	1.06497	1.06346	1.06793	1.07285	1.0754						14.9625	1.01052	1.0621	1.05212
0.476213	1.0636	1.06395	1.06232	1.06445	1.07435	1.07211						14.98	1.00559	1.06371	1.05524
0.478063	1.06678	1.05953	1.06331	1.06666	1.08231	1.07236						14.9975	1.00564	1.0628	1.05401
0.479925	1.06269	1.06063	1.06588	1.06765	1.08009	1.07531						15.015	1.00709	1.06209	1.04951
0.481788	1.06555	1.06226	1.06251	1.06701	1.07829	1.07399						15.0325	1.00676	1.06616	1.05256
0.483662	1.06555	1.06352	1.06604	1.06401	1.07527	1.0703						15.05	1.00676	1.06571	1.05254
0.485537	1.06552	1.05934	1.06434	1.06784	1.08141	1.07273						15.0675	1.00513	1.06457	1.05331
0.487425	1.06628	1.06379	1.06884	1.06351	1.07647	1.07493						15.085	1.0064	1.06347	1.054
0.489325	1.06694	1.06217	1.06629	1.06885	1.07537	1.06861						15.1025	1.0053	1.06202	1.05302
0.491225	1.06625	1.06537	1.06428	1.06834	1.07244	1.071						15.12	1.00871	1.0615	1.05269
0.493125	1.06648	1.06565	1.06804	1.0665	1.07985	1.07657						15.1375	1.00609	1.06408	1.05472
0.49505	1.06449	1.0628	1.0651	1.07004	1.07433	1.07468						15.155	1.00931	1.06438	1.05334
0.496975	1.06902	1.0643	1.06606	1.07015	1.08414	1.07831						15.1725	1.00456	1.06444	1.05602
0.4989	1.07146	1.06291	1.06664	1.07004	1.07769	1.07779						15.19	1.00699	1.0632	1.05242
0.500838	1.06707	1.06932	1.06824	1.06503	1.07907	1.08028						15.2075	1.00591	1.06076	1.05164
0.502787	1.06704	1.06302	1.06352	1.07398	1.08354	1.08077						15.225	1.00731	1.06278	1.05671
0.504737	1.06924	1.06075	1.07107	1.0741	1.08191	1.07677						15.2425	1.00822	1.06277	1.0522
0.5067	1.06974	1.06704	1.07299	1.07304	1.07679	1.07322						15.26	1.00621	1.06415	1.05464
0.508663	1.07055	1.068	1.06694	1.06981	1.07505	1.07105						15.2775	1.00816	1.06366	1.05281
0.510638	1.06794	1.0635	1.07089	1.07421	1.07294	1.07313						15.295	1.00858	1.0614	1.05489
0.512625	1.07023	1.06428	1.07021	1.07515	1.07852	1.06865						15.3125	1.00914	1.06397	1.05143
0.514612	1.07193	1.06334	1.06549	1.06922	1.07588	1.07667						15.33	1.00664	1.06139	1.05418
0.516613	1.07042	1.06571	1.06881	1.07112	1.07984	1.07293						15.3475	1.00762	1.06279	1.05451
0.518613	1.076	1.06918	1.06982	1.07108	1.07673	1.07052						15.365	1.00839	1.06414	1.05154
0.520625	1.06869	1.06712	1.0667	1.07372	1.08184	1.07478						15.3825	1.00719	1.06552	1.0547
0.52265	1.07194	1.06804	1.06864	1.07096	1.07597	1.07094						15.4	1.00519	1.06294	1.05252
0.524675	1.07189	1.07009	1.06862	1.07382	1.07699	1.0732						15.4175	1.00624	1.06326	1.05425
0.526712	1.06759	1.07113	1.07169	1.06934	1.08208	1.07574						15.435	1.00657	1.06406	1.05491
0.52875	1.07322	1.0677	1.0727	1.07293	1.08253	1.07493						15.4525	1.00699	1.06328	1.05431
0.5308	1.06758	1.06672	1.07067	1.06923	1.08337	1.07821						15.47	1.00929	1.06359	1.05297
0.532862	1.07304	1.06804	1.07012	1.0733	1.07741	1.07733						15.4875	1.0067	1.06497	1.05372
0.534938	1.07088	1.06733	1.07596	1.07049	1.07823	1.07904						15.505	1.00797	1.06492	1.05169
0.537013	1.0702	1.06636	1.06874	1.07218	1.07653	1.07865						15.5225	1.00658	1.06497	1.05553
0.539087	1.06884	1.06435	1.07282	1.07384	1.079	1.07953						15.54	1.00724	1.0652	1.05496
0.541175	1.0734	1.06794	1.07148	1.07502	1.07216	1.07391						15.5575	1.00867	1.0632	1.05252
0.543275	1.07168	1.06822	1.07049	1.0756	1.08513	1.07887						15.575	1.01062	1.06505	1.052
0.545388	1.0749	1.06536	1.07721	1.0719	1.0842	1.07632						15.5925	1.01043	1.06498	1.05483
0.5475	1.07091	1.06641	1.07365	1.07204	1.08285	1.08117						15.61	1.00761	1.06551	1.05428
0.549625	1.07299	1.06751	1.0737	1.07228	1.08016	1.0801						15.6275	1.00731	1.06452	1.05364
0.55175	1.07288	1.06957	1.07293	1.0743	1.08722	1.0872						15.645	1.00842	1.06298	1.05419
0.553887	1.07443	1.06978	1.07206	1.07387	1.07923	1.07949						15.6625	1.009	1.06519	1.05164
0.556037	1.06991	1.07205	1.07181	1.07547	1.08302	1.08224						15.68	1.01006	1.06367	1.05645
0.5582	1.06967	1.06916	1.07631	1.07093	1.0834	1.08116						15.6975	1.0069	1.06444	1.05213
0.560363	1.07192	1.07016	1.07575	1.07465	1.08596	1.08432						15.715	1.00871	1.06615	1.0547
0.562525	1.0716	1.07021	1.07304	1.07207	1.08247	1.07808						15.7325	1.00861	1.06306	1.05244
0.564713	1.07716	1.0669	1.07733	1.07426	1.08566	1.0787						15.75	1.00525	1.06442	1.05235
0.5669	1.07574	1.07209	1.07225	1.07685	1.0854	1.07625						15.7675	1.00796	1.06245	1.05206
0.5691	1.07444	1.07085	1.07639	1.07496	1.07855	1.0817						15.785	1.00861	1.06574	1.05565
0.5713	1.07506	1.06916	1.07564	1.07326	1.08357	1.0783						15.8025	1.00787	1.06522	1.05509
0.573512	1.07678	1.07407	1.07317	1.07256	1.08885	1.07392						15.82	1.00689	1.06428	1.05023
0.575737	1.06832	1.06795	1.07124	1.0767	1.08567	1.07932						15.8375	1.00864	1.06424	1.05574
0.577963	1.07552	1.07113	1.07507	1.07786	1.07925	1.07871						15.855	1.00787	1.06478	1.0531
0.5802	1.07656	1.07261	1.07242	1.0747	1.07928	1.07569						15.8725	1.00886	1.06527	1.05146
0.58245	1.07579	1.06738	1.07263	1.07706	1.08465	1.07467						15.89	1.00965	1.06547	1.05332
0.584713	1.07622	1.07166	1.07617	1.07863	1.08256	1.08638						15.9075	1.00954	1.06459	1.05735
0.586975	1.07604	1.0695	1.07429	1.07649	1.08422	1.07893						15.925	1.00718	1.06646	1.05466
0.58925	1.07343	1.07317	1.0751	1.08002	1.08882	1.07861						15.9425	1.00927	1.06424	1.0515
0.591525	1.07458	1.07418	1.07449	1.07848	1.08287	1.08313						15.96	1.00937	1.06608	1.05276
0.593813	1.07369	1.06975	1.07809	1.07718	1.08492	1.07865						15.9775	1.00787	1.06637	1.05457
0.596112	1.0787	1.07813	1.0768	1.07757	1.08446	1.07884						15.995	1.01073	1.06494	1.05263
0.598425	1.07702	1.07345	1.07649	1.07738	1.08511	1.08049						16.0125	1.0089	1.06637	1.05348
0.600738	1.07352	1.0741	1.07433	1.07667	1.08824	1.0797						16.03	1.01093	1.06542	1.05553
0.603063	1.07327	1.07298	1.08012	1.07617	1.0843	1.0789						16.0475	1.00586	1.0629	1.05032
0.6054	1.07228	1.07183	1.08188	1.07903	1.08601	1.08539						16.065	1.00832	1.06744	1.05369
0.60775	1.083	1.07485	1.07771	1.07815	1.0859	1.0819						16.0825	1.00931	1.06472	1.05184
0.6101	1.07505	1.07377	1.07821	1.07739	1.08026	1.07844						16.1	1.00965	1.06465	1.0529
0.612463	1.07642	1.07307	1.07819	1.08118	1.09102	1.08403						16.1175	1.00598	1.06412	1.05132
0.614825	1.07642	1.07188	1.07399	1.07595	1.07906	1.07801						16.135	1.00755	1.06543	1.05173
0.617212	1.0805	1.07392	1.07625	1.07383	1.08441	1.07779						16.1525	1.00654	1.06772	1.05236
0.6196	1.07438	1.07162	1.07442	1.07747	1.08444	1.08188						16.17	1.00891	1.06825	1.05337
0.621988	1.07694	1.07064	1.08182	1.07953	1.08632	1.08345						16.1875	1.01005	1.06431	1.05133
0.6244	1.07945	1.07284	1.07469	1.07781	1.09069	1.07527						16.205	1.01031	1.06582	1.0521
0.626813	1.07968	1.07197	1.07536	1.07677	1.08952	1.0831						16.2225	1.01072	1.0658	1.05215
0.629237	1.07506	1.0741	1.08023	1.07958	1.08501	1.0855						16.24	1.00527	1.06551	1.05286
0.631675	1.07664	1.07485	1.07749	1.07621	1.08442	1.08599						16.2575	1.00906	1.06662	1.05476
0.634112	1.07943	1.0754	1.0761	1.08181	1.08582	1.08402						16.275	1.00803	1.06366	1.05466
0.636575	1.07793	1.0747	1.08239	1.08016	1.08126	1.08176						16.2925	1.00925	1.06399	1.05253
0.639025	1.07637	1.07718	1.07672	1.07928	1.08398	1.08608						16.31	1.00939	1.06606	1.053
0.6415	1.07702	1.07404	1.08085	1.07564	1.08222	1.07785						16.3275	1.00904	1.0651	1.05408
0.643987	1.07633	1.07669	1.0816	1.08473	1.08246	1.07819						16.345	1.00669	1.06604	1.05012
0.646475	1.08155	1.07264	1.08289	1.07895	1.08536	1.08775						16.3625	1.00646	1.06668	1.05083
0.648975	1.07301	1.07366	1.08332	1.07868	1.08753	1.08525						16.38	1.01092	1.06595	1.05347
0.651488	1.07843	1.07341	1.07841	1.08286	1.07983	1.086						16.3975	1.00697	1.0676	1.05304
0.654	1.07842	1.07707	1.07853	1.08192	1.08395	1.08117						16.415	1.00707	1.06443	1.05373
0.656525	1.07947	1.07384	1.07833	1.0812	1.08269	1.08413						16.4325	1.00782	1.06579	1.05186
0.659063	1.07737	1.07848	1.07996	1.07597	1.08389	1.08827						16.45	1.00923	1.06724	1.05365
0.661613	1.07926	1.07383	1.07702	1.07728	1.08495	1.08384						16.4675	1.0066	1.06658	1.05485
0.664175	1.07984	1.07327	1.07804	1.08	1.08614	1.08781						16.485	1.01015	1.06615	1.0532
0.666737	1.07635	1.07516	1.08302	1.08108	1.08862	1.07831						16.5025	1.00694	1.06753	1.05368
0.669312	1.08225	1.07454	1.08063	1.08212	1.08905	1.08949						16.52	1.00696	1.0656	1.0538
0.6719	1.08187	1.07494	1.0789	1.08301	1.08689	1.08229						16.5375	1.00693	1.06801	1.05346
0.6745	1.08146	1.07786	1.07819	1.08516	1.08246	1.0838						16.555	1.007	1.06605	1.05429
0.6771	1.07979	1.07714	1.07873	1.08228	1.08205	1.08417						16.5725	1.00669	1.06566	1.05489
0.679725	1.07978	1.07706	1.08135	1.0813	1.08549	1.08166						16.59	1.00929	1.06871	1.05397
0.68235	1.07963	1.07689	1.07775	1.08089	1.08737	1.08144						16.6075	1.00708	1.06619	1.05357
0.684987	1.07809	1.07277	1.0783	1.0875	1.0831	1.07874						16.625	1.00756	1.06479	1.05394
0.687625	1.07913	1.07341	1.08258	1.08604	1.08129	1.08586						16.6425	1.0088	1.06747	1.05493
0.690287	1.08209	1.0779	1.08168	1.0816	1.08468	1.07941						16.66	1.00537	1.06622	1.05418
0.69295	1.08026	1.07403	1.08099	1.08238	1.08853	1.08886						16.6775	1.00702	1.06629	1.05323
0.695625	1.0825	1.07327	1.0798	1.08257	1.08623	1.08372						16.695	1.00942	1.06532	1.05414
0.698313	1.07777	1.07655	1.08293	1.0825	1.07934	1.08362						16.7125	1.00795	1.06625	1.05425
0.701012	1.08214	1.07463	1.08206	1.08104	1.0815	1.08843						16.73	1.00891	1.06637	1.05346
0.703725	1.08225	1.07429	1.08246	1.08316	1.08474	1.09111						16.7475	1.00662	1.06708	1.05305
0.706438	1.07642	1.07792	1.08314	1.0803	1.08922	1.08498						16.765	1.00736	1.06567	1.04999
0.709162	1.08435	1.07947	1.08121	1.0815	1.08628	1.08432						16.7825	1.00766	1.06405	1.05448
0.7119	1.07782	1.07726	1.08319	1.08191	1.08794	1.07746						16.8	1.00875	1.06803	1.05421
0.71465	1.07836	1.07224	1.08516	1.08089	1.08532	1.08532						16.8175	1.00849	1.06612	1.05331
0.717412	1.08054	1.07686	1.08221	1.07931	1.08803	1.08236						16.835	1.00709	1.06472	1.05329
0.720187	1.07874	1.07774	1.08192	1.07819	1.09371	1.08812						16.8525	1.00836	1.06625	1.0526
0.722962	1.08368	1.07635	1.08441	1.08479	1.07954	1.08104						16.87	1.00605	1.06784	1.05227
0.72575	1.08089	1.07751	1.07873	1.08796	1.08574	1.0801						16.8875	1.00825	1.06635	1.05065
0.72855	1.08025	1.07549	1.08597	1.08481	1.08516	1.08237						16.905	1.0109	1.06314	1.05242
0.731363	1.08331	1.07664	1.08369	1.08401	1.0845	1.07632						16.9225	1.00781	1.06658	1.05269
0.734187	1.08195	1.07604	1.08509	1.08466	1.08804	1.08579						16.94	1.01022	1.06532	1.04891
0.737025	1.08132	1.07795	1.07949	1.08272	1.08949	1.08642						16.9575	1.00659	1.06473	1.0558
0.739863	1.08018	1.07977	1.08409	1.08145	1.08285	1.08037						16.975	1.00792	1.06905	1.05527
0.742725	1.08188	1.07565	1.0814	1.08338	1.07917	1.08469						16.9925	1.00799	1.06724	1.05081
0.745588	1.08312	1.07852	1.0781	1.08245	1.08221	1.0876						17.01	1.0075	1.0671	1.05408
0.748462	1.08356	1.07886	1.08246	1.08494	1.09292	1.08139						17.0275	1.00676	1.0678	1.05352
0.75135	1.08172	1.07649	1.08296	1.08263	1.08397	1.08709						17.045	1.01054	1.06718	1.05707
0.75425	1.08104	1.07952	1.0834	1.08294	1.08511	1.08057						17.0625	1.00934	1.06447	1.05339
0.757163	1.08404	1.07905	1.08194	1.08099	1.08697	1.09093						17.08	1.0074	1.06519	1.05168
0.760087	1.08401	1.07991	1.08007	1.08533	1.08932	1.0873						17.0975	1.00888	1.06609	1.0528
0.763013	1.08274	1.07664	1.07915	1.08645	1.08986	1.08913						17.115	1.00804	1.06784	1.05249
0.765962	1.08517	1.07725	1.08169	1.08064	1.08999	1.08141						17.1325	1.00877	1.06664	1.05322
0.768912	1.08072	1.07757	1.08589	1.0871	1.08524	1.08913						17.15	1.00985	1.06499	1.05486
0.771875	1.086	1.07681	1.08197	1.08102	1.0888	1.08494						17.1675	1.0073	1.06752	1.05401
0.774863	1.08133	1.07692	1.08519	1.08243	1.08544	1.07989						17.185	1.00757	1.06986	1.05285
0.77785	1.08234	1.07678	1.08226	1.08628	1.09018	1.09117						17.2025	1.01101	1.06616	1.05364
0.78085	1.08306	1.0784	1.08249	1.08798	1.08636	1.0817						17.22	1.0068	1.06694	1.05257
0.783862	1.08135	1.07781	1.08215	1.08604	1.08753	1.07881						17.2375	1.01035	1.06547	1.05256
0.786875	1.08158	1.07851	1.08448	1.08789	1.08501	1.08474						17.255	1.00953	1.06837	1.05483
0.789913	1.08422	1.07698	1.08427	1.08573	1.08845	1.08555						17.2725	1.0082	1.06404	1.05471
0.792962	1.08156	1.07899	1.0817	1.08278	1.09156	1.08797						17.29	1.00815	1.06783	1.05442
0.796013	1.0812	1.07864	1.08543	1.08373	1.09015	1.08702						17.3075	1.00684	1.06775	1.05521
0.799088	1.08157	1.07937	1.08309	1.0843	1.08867	1.08967						17.325	1.00661	1.06711	1.05079
0.802163	1.08286	1.08243	1.08041	1.08185	1.09075	1.08047						17.3425	1.00764	1.06733	1.05337
0.805263	1.08092	1.07819	1.08685	1.08601	1.08382	1.09003						17.36	1.00711	1.06809	1.05145
0.808362	1.08536	1.07793	1.07967	1.08374	1.08815	1.08357						17.3775	1.00594	1.0662	1.0555
0.811475	1.07889	1.07849	1.08433	1.08386	1.08695	1.08855						17.395	1.00919	1.0679	1.0512
0.814613	1.08269	1.08041	1.08407	1.08627	1.09195	1.08224						17.4125	1.00942	1.06678	1.05486
0.81775	1.08326	1.0782	1.08516	1.08294	1.09063	1.0843						17.43	1.00704	1.06862	1.0537
0.8209	1.08164	1.08017	1.08575	1.08337	1.08725	1.08979						17.4475	1.01265	1.06639	1.05398
0.824063	1.08107	1.08036	1.08253	1.08591	1.08586	1.08963						17.465	1.00592	1.0659	1.05468
0.827237	1.08201	1.08183	1.0854	1.08277	1.09287	1.08645						17.4825	1.01024	1.06713	1.05311
0.830425	1.08191	1.0819	1.08304	1.07861	1.09028	1.08507						17.5	1.00816	1.06678	1.05311
0.833625	1.08661	1.07749	1.08072	1.08216	1.08899	1.09092						17.5175	1.00876	1.06727	1.05412
0.836837	1.08273	1.08069	1.08659	1.08343	1.08595	1.0899						17.535	1.00863	1.06754	1.05253
0.840062	1.084	1.07714	1.08316	1.0837	1.08581	1.0841						17.5525	1.00778	1.06704	1.05537
0.8433	1.08514	1.08166	1.08663	1.08817	1.09075	1.08369						17.57	1.00712	1.06695	1.05146
0.84655	1.08649	1.08069	1.08207	1.08069	1.08558	1.08863						17.5875	1.01002	1.06735	1.05285
0.849813	1.08265	1.07964	1.08642	1.08099	1.08775	1.08234						17.605	1.0082	1.06696	1.05276
0.853087	1.08731	1.0841	1.0811	1.0848	1.08131	1.07969						17.6225	1.00893	1.06671	1.05189
0.856375	1.08257	1.0779	1.08426	1.08051	1.08959	1.09118						17.64	1.00845	1.06734	1.05248
0.859675	1.08753	1.08158	1.08312	1.08673	1.08698	1.08787						17.6575	1.00681	1.0694	1.0559
0.862988	1.08567	1.07913	1.08852	1.08487	1.08922	1.09032						17.675	1.00971	1.06721	1.05056
0.866313	1.07901	1.07701	1.08023	1.0908	1.0834	1.08729						17.6925	1.00675	1.0668	1.05305
0.869637	1.08483	1.08069	1.08689	1.08124	1.08728	1.0904						17.71	1.009	1.06762	1.05326
0.872988	1.08338	1.08017	1.08423	1.08626	1.08793	1.08244						17.7275	1.00815	1.06671	1.0519
0.87635	1.08609	1.07887	1.08599	1.08186	1.08485	1.0875						17.745	1.00888	1.06864	1.05207
0.879725	1.08237	1.07712	1.0832	1.08593	1.08631	1.09095						17.7625	1.01047	1.06767	1.05512
0.883112	1.08427	1.0771	1.08626	1.0898	1.08945	1.08502						17.78	1.00722	1.06741	1.05252
0.886513	1.08418	1.07848	1.08528	1.08399	1.09049	1.08768						17.7975	1.00656	1.06781	1.0527
0.889938	1.08573	1.07805	1.08538	1.08277	1.0879	1.09237						17.815	1.00738	1.068	1.05225
0.893363	1.08931	1.08039	1.08344	1.08579	1.08316	1.08673						17.8325	1.00765	1.06858	1.05385
0.8968	1.0875	1.07667	1.08851	1.08722	1.08764	1.09137						17.85	1.01036	1.06808	1.05333
0.90025	1.08741	1.08355	1.08696	1.08396	1.08846	1.08686						17.8675	1.00855	1.06913	1.05401
0.903713	1.08513	1.08003	1.08406	1.09038	1.09078	1.08547						17.885	1.00738	1.06876	1.05382
0.9072	1.08497	1.08103	1.08809	1.08487	1.09017	1.08901						17.9025	1.0088	1.06905	1.05215
0.910688	1.08508	1.08333	1.08357	1.08648	1.0904	1.08699						17.92	1.00669	1.06831	1.0544
0.9142	1.08149	1.08036	1.08279	1.0896	1.0932	1.09179						17.9375	1.00688	1.06937	1.05324
0.917713	1.08625	1.08304	1.08794	1.08502	1.09146	1.08667						17.955	1.00806	1.07	1.05405
0.92125	1.08752	1.08117	1.0867	1.0839	1.0834	1.08421						17.9725	1.00919	1.06905	1.05396
0.924788	1.08482	1.07774	1.08924	1.08464	1.09228	1.09227						17.99	1.00812	1.07057	1.05229
0.92835	1.08552	1.0792	1.08749	1.08045	1.09431	1.09148						18.0075	1.00884	1.06787	1.05264
0.931925	1.09073	1.08007	1.0868	1.08988	1.09495	1.08624						18.025	1.00818	1.06736	1.0536
0.935512	1.08303	1.08208	1.08651	1.08577	1.0922	1.08856						18.0425	1.00811	1.0677	1.05302
0.939112	1.08455	1.08139	1.09049	1.08714	1.08477	1.08687						18.06	1.00849	1.06623	1.05494
0.942725	1.08559	1.07864	1.08469	1.08696	1.09285	1.09512						18.0775	1.00885	1.06744	1.05377
0.94635	1.08831	1.07736	1.08908	1.08642	1.08839	1.0862						18.095	1.00895	1.06894	1.05311
0.95	1.08752	1.0829	1.08648	1.0851	1.08617	1.09002						18.1125	1.01039	1.07017	1.05486
0.95365	1.0871	1.08122	1.08515	1.08865	1.09456	1.09526						18.13	1.00876	1.06721	1.05499
0.957313	1.08205	1.07846	1.08407	1.08659	1.09182	1.08748						18.1475	1.00844	1.06831	1.05499
0.961	1.08637	1.07939	1.08369	1.0887	1.09367	1.09109						18.165	1.00797	1.06667	1.05585
0.9647	1.08751	1.08242	1.08748	1.08708	1.09112	1.09787						18.1825	1.00785	1.06724	1.05783
0.968413	1.08665	1.08038	1.08476	1.08451	1.10096	1.09412						18.2	1.00837	1.06848	1.05595
0.972138	1.08216	1.07867	1.08652	1.08502	1.09308	1.09043						18.2175	1.01029	1.06791	1.05394
0.975875	1.08608	1.07958	1.08764	1.08432	1.08816	1.09728						18.235	1.0079	1.06799	1.05246
0.979625	1.08533	1.0807	1.08514	1.08501	1.09006	1.0919						18.2525	1.00838	1.07021	1.0555
0.9834	1.08601	1.08068	1.08609	1.08526	1.09007	1.08712						18.27	1.00965	1.06856	1.05315
0.987175	1.08629	1.08007	1.08607	1.0869	1.09046	1.0879						18.2875	1.00967	1.06966	1.05191
0.990975	1.08467	1.08273	1.08932	1.08641	1.08834	1.08991						18.305	1.00517	1.06971	1.05464
0.994788	1.08661	1.08282	1.08602	1.08447	1.09207	1.092						18.3225	1.0108	1.06754	1.05368
0.998613	1.08781	1.08396	1.08683	1.08729	1.08759	1.0883						18.34	1.01076	1.06827	1.05421
1.00245	1.08689	1.07891	1.08849	1.08813	1.08869	1.08484						18.3575	1.00698	1.06834	1.05644
1.00631	1.09102	1.07919	1.08516	1.08431	1.09136	1.08655						18.375	1.00802	1.06972	1.05262
1.01017	1.0892	1.08564	1.08589	1.08564	1.08591	1.08582						18.3925	1.00706	1.06838	1.05246
1.01406	1.08891	1.07859	1.08282	1.08675	1.09423	1.08634						18.41	1.00842	1.06964	1.05452
1.01796	1.08459	1.07966	1.0835	1.08236	1.08545	1.08748						18.4275	1.0089	1.06819	1.05317
1.02188	1.08552	1.08337	1.08772	1.08933	1.09202	1.09784						18.445	1.00855	1.06931	1.05377
1.02581	1.0896	1.08312	1.08759	1.08638	1.08876	1.09285						18.4625	1.00723	1.06822	1.05368
1.02975	1.0879	1.08341	1.08476	1.08904	1.08535	1.09						18.48	1.00979	1.06778	1.05489
1.03371	1.08738	1.08587	1.08994	1.08299	1.09314	1.09043						18.4975	1.00706	1.06798	1.05592
1.03769	1.09066	1.08319	1.0821	1.08508	1.09157	1.09232						18.515	1.00863	1.06913	1.053
1.04167	1.08638	1.08162	1.08841	1.08801	1.09753	1.09066						18.5325	1.00977	1.06777	1.05425
1.04568	1.08906	1.08073	1.08689	1.08246	1.09292	1.09228						18.55	1.00939	1.06918	1.0553
1.0497	1.08902	1.08716	1.085	1.09007	1.09466	1.09335						18.5675	1.01163	1.06882	1.0541
1.05374	1.08943	1.08189	1.08731	1.08963	1.09264	1.0969						18.585	1.00626	1.06806	1.05447
1.05779	1.09172	1.08306	1.0869	1.08774	1.0904	1.09209						18.6025	1.00673	1.06935	1.05411
1.06185	1.08833	1.08663	1.08973	1.08667	1.09343	1.09386						18.62	1.00997	1.07001	1.05413
1.06593	1.08495	1.08693	1.08538	1.08788	1.08919	1.09433						18.6375	1.01055	1.07009	1.05273
1.07002	1.08719	1.08415	1.08401	1.08533	1.08679	1.09272						18.655	1.00985	1.06993	1.05271
1.07414	1.08709	1.08549	1.08717	1.08738	1.08894	1.09284						18.6725	1.00708	1.06795	1.05231
1.07826	1.08619	1.0839	1.0853	1.0828	1.0943	1.08996						18.69	1.00872	1.06772	1.05377
1.08241	1.08816	1.08499	1.08499	1.08706	1.08563	1.09014						18.7075	1.00676	1.06939	1.05347
1.08658	1.08761	1.08503	1.08647	1.08707	1.0919	1.095						18.725	1.01036	1.06645	1.05428
1.09075	1.089	1.08644	1.08372	1.08955	1.09814	1.09428						18.7425	1.01359	1.0708	1.05425
1.09494	1.08778	1.08579	1.09098	1.08908	1.086	1.08994						18.76	1.01023	1.07018	1.05438
1.09915	1.09019	1.086	1.09054	1.08441	1.08577	1.08925						18.7775	1.00913	1.06969	1.05472
1.10336	1.08781	1.08149	1.08563	1.088	1.09093	1.09759						18.795	1.01086	1.06942	1.05251
1.10761	1.08524	1.08072	1.08759	1.08695	1.09589	1.08278						18.8125	1.0089	1.07066	1.05274
1.11186	1.09046	1.08204	1.09065	1.09448	1.08855	1.09066						18.83	1.00871	1.07156	1.05237
1.11614	1.08714	1.082	1.08738	1.08701	1.08591	1.08906						18.8475	1.00935	1.06849	1.055
1.12042	1.08965	1.08148	1.09075	1.08875	1.09103	1.08863						18.865	1.00832	1.06997	1.05434
1.12472	1.08617	1.07932	1.08896	1.09113	1.09364	1.0892						18.8825	1.00855	1.07062	1.05276
1.12905	1.08831	1.08473	1.08682	1.08893	1.09243	1.09439						18.9	1.00875	1.06917	1.05329
1.13339	1.08788	1.08449	1.08586	1.08932	1.09305	1.09073						18.9175	1.01029	1.07062	1.05365
1.13774	1.09176	1.08813	1.08821	1.09213	1.08961	1.08826						18.935	1.00755	1.06922	1.05365
1.14211	1.0899	1.08658	1.08648	1.08659	1.09099	1.09058						18.9525	1.00657	1.06801	1.05395
1.1465	1.08834	1.08628	1.08831	1.09067	1.09035	1.09736						18.97	1.00893	1.06874	1.05336
1.1509	1.08839	1.08326	1.09071	1.08898	1.09061	1.08899						18.9875	1.00716	1.07096	1.05087
1.15533	1.09048	1.08428	1.09217	1.08933	1.09207	1.09206						19.005	1.00756	1.06951	1.0547
1.15975	1.09095	1.08712	1.08608	1.08737	1.08982	1.09577						19.0225	1.0096	1.07111	1.05156
1.16421	1.08947	1.08539	1.08829	1.08909	1.09763	1.09266						19.04	1.00988	1.06879	1.05472
1.16867	1.09113	1.08303	1.08999	1.08588	1.09138	1.08847						19.0575	1.01231	1.06767	1.05296
1.17317	1.08855	1.08637	1.088	1.08919	1.09104	1.09608						19.075	1.00951	1.07123	1.05741
1.17768	1.0894	1.08334	1.08793	1.08966	1.08877	1.09209						19.0925	1.01128	1.0696	1.05379
1.1822	1.08558	1.08632	1.089	1.09246	1.09285	1.09177						19.11	1.00595	1.07001	1.05616
1.18674	1.09252	1.08399	1.08995	1.0857	1.09003	1.09831						19.1275	1.00774	1.07043	1.05596
1.19129	1.09155	1.08386	1.08968	1.08932	1.09716	1.09048						19.145	1.00917	1.06765	1.05643
1.19586	1.0899	1.08374	1.08617	1.08725	1.08798	1.0953						19.1625	1.00853	1.07013	1.05355
1.20046	1.09125	1.0834	1.08849	1.08925	1.08823	1.09065						19.18	1.01161	1.07027	1.05112
1.20506	1.09471	1.08707	1.08747	1.08724	1.08759	1.10142						19.1975	1.00827	1.07068	1.05439
1.2097	1.09049	1.08587	1.08895	1.09031	1.09625	1.09078						19.215	1.00987	1.0714	1.05451
1.21434	1.09191	1.08476	1.08694	1.09341	1.09305	1.09072						19.2325	1.01029	1.06808	1.05419
1.219	1.08721	1.08632	1.0905	1.0877	1.09552	1.09277						19.25	1.00864	1.06884	1.05289
1.22368	1.09626	1.08513	1.08711	1.08822	1.09259	1.09385						19.2675	1.00762	1.07165	1.05078
1.22837	1.09682	1.08572	1.08973	1.09416	1.09426	1.08998						19.285	1.00985	1.0702	1.05488
1.23309	1.0872	1.08522	1.08901	1.08517	1.09466	1.09196						19.3025	1.00805	1.07008	1.05225
1.23783	1.08987	1.09067	1.09118	1.09064	1.08905	1.0908						19.32	1.00842	1.07197	1.05252
1.24258	1.08955	1.08462	1.09046	1.09342	1.09258	1.09577						19.3375	1.01327	1.0682	1.05461
1.24735	1.08954	1.08351	1.09213	1.09297	1.09137	1.09121						19.355	1.00801	1.07051	1.05265
1.25214	1.08782	1.08739	1.09302	1.09389	1.09217	1.09909						19.3725	1.00938	1.07061	1.05275
1.25694	1.09144	1.08624	1.09075	1.09201	1.08678	1.09253						19.39	1.00926	1.07038	1.05751
1.26176	1.0909	1.08938	1.09191	1.08962	1.08742	1.09394						19.4075	1.00812	1.07016	1.05523
1.26661	1.09242	1.08384	1.09111	1.0889	1.09024	1.0906						19.425	1.01061	1.06856	1.05445
1.27146	1.08988	1.08538	1.09062	1.09136	1.09632	1.0919						19.4425	1.00985	1.06764	1.05541
1.27635	1.09365	1.08536	1.09204	1.08908	1.08904	1.09815						19.46	1.01004	1.0708	1.05517
1.28125	1.08874	1.08641	1.09176	1.09344	1.09212	1.0966						19.4775	1.00888	1.07225	1.05519
1.28616	1.08941	1.0897	1.09062	1.09706	1.09038	1.09073						19.495	1.00826	1.0708	1.05001
1.2911	1.08783	1.08747	1.08969	1.09262	1.088	1.09091						19.5125	1.00958	1.06995	1.05574
1.29605	1.09469	1.08582	1.09528	1.09239	1.09076	1.09702						19.53	1.00674	1.07099	1.05394
1.30103	1.09393	1.08957	1.09052	1.09257	1.08832	1.10298						19.5475	1.00904	1.07078	1.05444
1.30601	1.09251	1.08555	1.08982	1.09191	1.08924	1.09322						19.565	1.01011	1.07025	1.05331
1.31103	1.09203	1.08686	1.0845	1.08757	1.0909	1.0949						19.5825	1.00952	1.07075	1.05375
1.31606	1.09365	1.08776	1.08963	1.08858	1.08977	1.09703						19.6	1.01017	1.07033	1.05297
1.32111	1.09217	1.08766	1.0919	1.09575	1.08671	1.09495						19.6175	1.00991	1.07046	1.05241
1.32617	1.08986	1.08774	1.0892	1.0908	1.09522	1.09598						19.635	1.00937	1.07182	1.05378
1.33126	1.09251	1.0861	1.09362	1.09219	1.09589	1.09627						19.6525	1.00855	1.06983	1.054
1.33637	1.09373	1.0893	1.09263	1.09345	1.0912	1.09658						19.67	1.00841	1.07108	1.05622
1.3415	1.0891	1.08776	1.09251	1.09084	1.09263	1.10005						19.6875	1.00858	1.07218	1.05201
1.34664	1.0912	1.08828	1.08681	1.09278	1.08728	1.09877						19.705	1.01122	1.07004	1.05387
1.35181	1.09604	1.08938	1.09149	1.09263	1.08898	1.09854						19.7225	1.01077	1.06902	1.05523
1.35699	1.09098	1.08908	1.08597	1.09208	1.08895	1.09665						19.74	1.01142	1.07195	1.05108
1.3622	1.09398	1.08925	1.09343	1.09113	1.0866	1.09795						19.7575	1.00909	1.06931	1.05255
1.36742	1.09572	1.08851	1.09213	1.09333	1.09152	1.08823						19.775	1.01016	1.06849	1.0525
1.37266	1.09389	1.08824	1.0917	1.08741	1.08822	1.09383						19.7925	1.0096	1.06968	1.05355
1.37794	1.09143	1.08933	1.08799	1.0943	1.08127	1.1031						19.81	1.00744	1.06977	1.05205
1.38321	1.09332	1.09037	1.09071	1.093	1.08642	1.09242						19.8275	1.00758	1.07081	1.05576
1.38853	1.09407	1.09153	1.0908	1.09333	1.07523	1.10186						19.845	1.01047	1.06905	1.05311
1.39385	1.09056	1.08899	1.09216	1.09312	1.08509	1.09343						19.8625	1.00976	1.07159	1.05324
1.39919	1.09523	1.0894	1.09504	1.09355	1.08475	1.10123						19.88	1.01065	1.06798	1.0528
1.40456	1.09228	1.09073	1.09331	1.09072	1.0827	1.09614						19.8975	1.00797	1.06896	1.05288
1.40995	1.09419	1.08618	1.0929	1.09308	1.08743	1.09386						19.915	1.01101	1.07221	1.05231
1.41535	1.09103	1.09135	1.08983	1.09361	1.08305	1.09448						19.9325	1.00724	1.06766	1.05406
1.42078	1.09443	1.09004	1.09399	1.09313	1.08182	1.10111						19.95	1.01022	1.0695	1.05433
1.42622	1.09319	1.08903	1.08978	1.09101	1.08339	1.098						19.9675	1.00891	1.07055	1.05324
1.4317	1.09069	1.0922	1.0901	1.09474	1.0832	1.09797						19.985	1.00853	1.06886	1.05216
1.43719	1.09059	1.09231	1.09157	1.09521	1.08878	1.09265						20.0025	1.00745	1.06868	1.05324
1.4427	1.09682	1.08908	1.09486	1.09405	1.08418	1.09128						20.02	1.0093	1.07166	1.05441
1.44823	1.09496	1.08663	1.08931	1.09667	1.08339	1.09599						20.0375	1.01015	1.0705	1.05415
1.45378	1.09352	1.09109	1.09129	1.09562	1.07784	1.092						20.055	1.00767	1.06868	1.05584
1.45935	1.09666	1.09342	1.09248	1.09284	1.08671	1.09466						20.0725	1.00923	1.06984	1.05507
1.46495	1.0958	1.0901	1.09502	1.09181	1.08037	1.10194						20.09	1.00869	1.07018	1.05591
1.47056	1.09439	1.09084	1.09253	1.09455	1.0782	1.09541						20.1075	1.0102	1.06819	1.05488
1.4762	1.09354	1.09253	1.09181	1.09373	1.08581	1.10219						20.125	1.00781	1.071	1.05111
1.48186	1.09803	1.0912	1.09461	1.09476	1.08396	1.096						20.1425	1.00696	1.0691	1.05601
1.48754	1.09011	1.09142	1.09014	1.09345	1.07831	1.09828						20.16	1.01186	1.07141	1.05137
1.49324	1.09612	1.09154	1.09133	1.09328	1.08441	1.10139						20.1775	1.01085	1.06935	1.05429
1.49896	1.09264	1.08964	1.09596	1.09664	1.08153	1.09684						20.195	1.00934	1.07199	1.05428
1.50471	1.09577	1.08983	1.0915	1.09712	1.07906	1.09294						20.2125	1.00944	1.07028	1.05182
1.51048	1.09606	1.09007	1.09002	1.0937	1.0784	1.09883						20.23	1.01038	1.07052	1.05269
1.51628	1.09513	1.09256	1.09391	1.09675	1.07572	1.10128						20.2475	1.00862	1.07144	1.05499
1.52209	1.09581	1.09312	1.09313	1.09721	1.07855	1.09315						20.265	1.01005	1.07016	1.05243
1.52791	1.09439	1.08872	1.09057	1.10076	1.08201	1.0911						20.2825	1.00915	1.07095	1.05378
1.53377	1.09336	1.09034	1.09189	1.09585	1.07471	1.09879						20.3	1.00879	1.07214	1.05346
1.53965	1.09129	1.08981	1.09562	1.09798	1.07621	1.09675						20.3175	1.00898	1.07205	1.05473
1.54555	1.09313	1.09172	1.09273	1.09934	1.06866	1.10046						20.335	1.01144	1.07152	1.05261
1.55148	1.09562	1.09368	1.09279	1.09501	1.07492	1.0934						20.3525	1.00895	1.07078	1.05567
1.55741	1.09022	1.09101	1.09516	1.09878	1.07289	1.0997						20.37	1.00883	1.06966	1.05469
1.56339	1.09737	1.09265	1.0888	1.09682	1.07669	1.09785						20.3875	1.01007	1.07137	1.05483
1.56938	1.09274	1.09328	1.08967	1.09574	1.075	1.09946						20.405	1.01021	1.0728	1.05205
1.57539	1.0924	1.09062	1.09291	1.0913	1.06987	1.09132						20.4225	1.01046	1.06994	1.05086
1.58142	1.09398	1.09105	1.09438	1.09636	1.07152	1.09969						20.44	1.00926	1.0697	1.05258
1.58749	1.09268	1.09398	1.08838	1.09593	1.06897	1.1025						20.4575	1.0073	1.07261	1.05393
1.59358	1.09342	1.0917	1.09864	1.09864	1.06798	1.09942						20.475	1.00736	1.07124	1.05435
1.59968	1.09605	1.0913	1.09407	1.09401	1.07708	1.09525						20.4925	1.01204	1.06877	1.05532
1.6058	1.09256	1.09076	1.09431	1.09658	1.0701	1.09894						20.51	1.00845	1.07049	1.05441
1.61196	1.09441	1.09211	1.09524	1.1003	1.0678	1.09509						20.5275	1.01038	1.07189	1.05604
1.61814	1.09255	1.09678	1.09189	1.09202	1.06307	1.09818						20.545	1.01272	1.07123	1.05584
1.62434	1.09275	1.09259	1.09467	1.09674	1.06828	1.09883						20.5625	1.01142	1.07358	1.05296
1.63056	1.09272	1.09235	1.09454	1.09909	1.06623	1.0982						20.58	1.00921	1.07144	1.05173
1.6368	1.08974	1.08914	1.09249	1.10109	1.06311	1.09115						20.5975	1.00973	1.07356	1.05648
1.64307	1.0967	1.09176	1.09201	1.09888	1.06898	1.10129						20.615	1.01068	1.07153	1.05246
1.64936	1.09108	1.0916	1.09688	1.10384	1.06772	1.10002						20.6325	1.00804	1.07209	1.05464
1.65569	1.09085	1.09403	1.09491	1.09749	1.06095	1.10412						20.65	1.00873	1.07036	1.05577
1.66202	1.09449	1.09182	1.0918	1.09514	1.06563	1.09408						20.6675	1.00737	1.07111	1.05517
1.6684	1.09367	1.09434	1.09091	1.09923	1.06021	1.10177						20.685	1.00928	1.07121	1.05359
1.67479	1.09057	1.09325	1.09293	1.09312	1.06587	1.09824						20.7025	1.01105	1.07193	1.05192
1.6812	1.09274	1.0918	1.09315	1.09837	1.06182	1.09391						20.72	1.00914	1.07226	1.05318
1.68764	1.09307	1.09536	1.08828	1.0992	1.05873	1.09666						20.7375	1.00916	1.07292	1.05412
1.6941	1.08973	1.09473	1.09164	1.09484	1.06296	1.09247						20.755	1.0099	1.0729	1.05534
1.70059	1.09006	1.09276	1.09254	1.09625	1.06814	1.10204						20.7725	1.0088	1.06977	1.05262
1.70711	1.09303	1.09545	1.09459	1.09678	1.06281	1.10156						20.79	1.00938	1.07143	1.05317
1.71365	1.09321	1.09124	1.0895	1.09994	1.05454	1.09858						20.8075	1.00895	1.07214	1.05514
1.72021	1.09241	1.0947	1.09279	1.09515	1.06253	1.10207						20.825	1.00913	1.06853	1.05575
1.7268	1.09187	1.0942	1.08991	1.09983	1.05739	1.09475						20.8425	1.01134	1.07333	1.05722
1.73341	1.09175	1.09545	1.09404	1.10197	1.06454	1.10025						20.86	1.00817	1.07264	1.05291
1.74005	1.09296	1.09277	1.09763	1.09467	1.05496	1.1043						20.8775	1.00942	1.07202	1.05555
1.74671	1.09075	1.09397	1.09501	1.09754	1.0602	1.10358						20.895	1.00806	1.07095	1.05315
1.7534	1.09113	1.09374	1.09232	1.0981	1.05412	1.09831						20.9125	1.01044	1.07112	1.05454
1.76011	1.09123	1.09745	1.09033	1.09879	1.05724	1.10129						20.93	1.0105	1.07218	1.05372
1.76685	1.09186	1.0907	1.09242	1.09898	1.05638	1.10323						20.9475	1.01188	1.07045	1.05324
1.77363	1.09235	1.09733	1.08783	1.09705	1.06028	1.10179						20.965	1.00924	1.07412	1.05251
1.78041	1.09159	1.09275	1.09052	1.09878	1.05345	1.09839						20.9825	1.0103	1.07315	1.05822
1.78723	1.09069	1.09298	1.09088	1.09845	1.04573	1.10013						21	1.01203	1.0714	1.0549
1.79408	1.09053	1.09567	1.09227	1.09892	1.04609	1.09984						21.0175	1.0101	1.07231	1.05286
1.80094	1.08926	1.09578	1.09077	1.0979	1.04708	1.09721						21.035	1.00951	1.0717	1.05375
1.80784	1.08973	1.09431	1.08993	1.09749	1.05274	1.09766						21.0525	1.00776	1.07314	1.05523
1.81476	1.08761	1.0961	1.08999	1.09567	1.05794	1.10443						21.07	1.01156	1.07194	1.05038
1.82171	1.08854	1.09465	1.09378	1.09873	1.04352	1.10565						21.0875	1.00881	1.07163	1.05368
1.82869	1.09044	1.09631	1.08995	1.09593	1.04802	1.10002						21.105	1.00979	1.07203	1.0558
1.83569	1.08876	1.09541	1.09058	1.09503	1.04554	1.10043						21.1225	1.00925	1.07262	1.05569
1.84271	1.08566	1.09234	1.09025	1.09746	1.04884	1.09947						21.14	1.01167	1.07245	1.0544
1.84976	1.08871	1.09553	1.08992	1.09971	1.04629	1.09505						21.1575	1.01068	1.07148	1.05501
1.85685	1.08859	1.09045	1.08928	1.09846	1.04907	1.09837						21.175	1.00907	1.07494	1.05451
1.86395	1.09053	1.09655	1.08609	1.10184	1.04137	1.09716						21.1925	1.00876	1.0723	1.0542
1.87109	1.08403	1.09553	1.09114	1.09848	1.04225	1.09937						21.21	1.00678	1.07195	1.05483
1.87825	1.08857	1.09679	1.08736	1.10082	1.04275	1.09991						21.2275	1.00973	1.07285	1.05075
1.88544	1.09041	1.09411	1.09093	1.1036	1.04903	1.10255						21.245	1.01039	1.07068	1.0545
1.89266	1.08886	1.09555	1.08608	1.10316	1.04979	1.0957						21.2625	1.00843	1.07259	1.05497
1.8999	1.08621	1.09851	1.09002	1.10221	1.04653	1.10159						21.28	1.00822	1.0727	1.05251
1.90717	1.08584	1.09596	1.08732	1.10137	1.04065	1.10248						21.2975	1.01023	1.071	1.05236
1.91447	1.08969	1.0917	1.09169	1.09747	1.04799	1.1038						21.315	1.00862	1.07507	1.05495
1.9218	1.08537	1.09639	1.08777	1.10227	1.04496	1.09882						21.3325	1.01132	1.07078	1.05604
1.92916	1.08489	1.09375	1.08815	1.10223	1.04629	1.10065						21.35	1.0097	1.0743	1.05804
1.93655	1.0829	1.09735	1.09014	1.10041	1.04245	1.11106						21.3675	1.01055	1.07006	1.05449
1.94395	1.08529	1.09641	1.09132	1.10439	1.03998	1.10235						21.385	1.00984	1.07391	1.05451
1.9514	1.0842	1.09706	1.08772	1.09942	1.03864	1.10197						21.4025	1.01168	1.07286	1.05117
1.95886	1.08199	1.09218	1.08543	1.10212	1.03351	1.10248						21.42	1.01043	1.07209	1.05341
1.96636	1.08146	1.09658	1.08811	1.10231	1.03607	1.10386						21.4375	1.00942	1.07239	1.05454
1.97389	1.08579	1.09222	1.08555	1.10086	1.0452	1.098						21.455	1.01086	1.07273	1.05506
1.98144	1.08106	1.09849	1.08815	1.10684	1.04078	1.10067						21.4725	1.01008	1.07451	1.05365
1.98902	1.08175	1.09221	1.08019	1.10174	1.04181	1.10065						21.49	1.00835	1.07063	1.05749
1.99664	1.08109	1.09476	1.08654	1.0991	1.03906	1.0948						21.5075	1.00996	1.07042	1.05561
2.00428	1.08505	1.09577	1.08854	1.09735	1.03111	1.096						21.525	1.00901	1.07261	1.05347
2.01195	1.08201	1.09372	1.08438	1.10283	1.04037	1.10426						21.5425	1.01049	1.07224	1.05627
2.01965	1.08252	1.09119	1.08611	1.10064	1.03929	1.10323						21.56	1.01075	1.07396	1.05061
2.02737	1.07982	1.09614	1.08446	1.10519	1.04487	1.10126						21.5775	1.00982	1.0728	1.0568
2.03513	1.07685	1.09482	1.07935	1.10072	1.04434	1.10936						21.595	1.00969	1.0728	1.05266
2.04291	1.08188	1.0974	1.08484	1.10517	1.03658	1.11322						21.6125	1.01087	1.07126	1.0531
2.05074	1.08479	1.09244	1.08361	1.10101	1.04351	1.11111						21.63	1.01049	1.07383	1.05286
2.05857	1.07806	1.09642	1.08286	1.09905	1.03737	1.10779						21.6475	1.00937	1.07257	1.05359
2.06646	1.07836	1.09332	1.0806	1.10248	1.04409	1.10667						21.665	1.01041	1.07225	1.05801
2.07436	1.07938	1.09802	1.08106	1.10129	1.03286	1.10404						21.6825	1.00963	1.07405	1.05514
2.0823	1.079	1.09804	1.08539	1.10386	1.0366	1.10421						21.7	1.00759	1.07062	1.05519
2.09026	1.07899	1.0914	1.07963	1.10079	1.03317	1.10831						21.7175	1.01079	1.07227	1.0549
2.09826	1.07539	1.0959	1.08127	1.10306	1.03445	1.10101						21.735	1.01003	1.07123	1.05743
2.10629	1.07943	1.09313	1.07975	1.10156	1.03885	1.10773						21.7525	1.00874	1.07243	1.05201
2.11435	1.07455	1.09498	1.08392	1.09955	1.03104	1.10001						21.77	1.01078	1.07264	1.05418
2.12244	1.07817	1.09465	1.07856	1.10288	1.03842	1.10676						21.7875	1.01002	1.07333	1.05359
2.13056	1.07722	1.09469	1.07978	1.10304	1.03585	1.09953						21.805	1.00778	1.07263	1.05378
2.13871	1.07804	1.09518	1.0823	1.09827	1.03554	1.10274						21.8225	1.00823	1.0726	1.05533
2.14689	1.07565	1.09874	1.07901	1.09794	1.03579	1.10634						21.84	1.01217	1.07232	1.05213
2.1551	1.07913	1.09523	1.07759	1.1021	1.031	1.10356						21.8575	1.01108	1.07408	1.05536
2.16335	1.07846	1.0949	1.08298	1.10308	1.03317	1.10631						21.875	1.01069	1.07484	1.05461
2.17162	1.07979	1.09926	1.08201	1.10606	1.03354	1.10377						21.8925	1.00891	1.07006	1.05197
2.17992	1.07578	1.09549	1.0791	1.10093	1.03212	1.10741						21.91	1.00733	1.07438	1.05588
2.18826	1.07385	1.09613	1.0762	1.10604	1.03851	1.10107						21.9275	1.01141	1.07412	1.05358
2.19664	1.07789	1.09817	1.07607	1.10159	1.04201	1.10367						21.945	1.00883	1.07159	1.05372
2.20504	1.07272	1.09444	1.07995	1.10402	1.02609	1.10889						21.9625	1.00994	1.07217	1.0542
2.21347	1.07371	1.09577	1.07243	1.10633	1.03374	1.11018						21.98	1.01162	1.07333	1.05804
2.22194	1.07144	1.09884	1.07596	1.10375	1.03832	1.1047						21.9975	1.01128	1.07147	1.05623
2.23044	1.07468	1.09615	1.07602	1.09783	1.03652	1.10629						22.015	1.01255	1.07306	1.0534
2.23898	1.07604	1.09567	1.07877	1.09821	1.03294	1.11058						22.0325	1.01025	1.07121	1.0562
2.24754	1.07513	1.10021	1.07757	1.10293	1.03462	1.11054						22.05	1.01122	1.07398	1.05449
2.25612	1.07061	1.09652	1.07468	1.10307	1.03293	1.10402						22.0675	1.0118	1.07332	1.05352
2.26476	1.06813	1.0978	1.073	1.10525	1.03493	1.10163						22.085	1.01038	1.07099	1.05752
2.27343	1.06876	1.09918	1.0757	1.10378	1.03843	1.10408						22.1025	1.01027	1.07192	1.05566
2.28211	1.07219	1.09424	1.07201	1.10143	1.03697	1.10046						22.12	1.0095	1.072	1.05416
2.29084	1.07059	1.09753	1.07591	1.1	1.03216	1.09533						22.1375	1.01119	1.07329	1.05379
2.2996	1.06913	1.0976	1.07032	1.1035	1.03404	1.10019						22.155	1.0097	1.07305	1.05409
2.3084	1.0677	1.09798	1.07584	1.10135	1.03869	1.10571						22.1725	1.01068	1.07265	1.05561
2.31722	1.07078	1.09686	1.06993	1.10268	1.03497	1.10978						22.19	1.01081	1.07334	1.05393
2.32609	1.06737	1.09848	1.07431	1.102	1.03293	1.10613						22.2075	1.00858	1.0742	1.05229
2.33499	1.06818	1.10116	1.07616	1.10103	1.03436	1.09504						22.225	1.01165	1.07483	1.0525
2.34391	1.07004	1.09902	1.07364	1.10505	1.03223	1.10768						22.2425	1.01125	1.07346	1.05436
2.35287	1.06702	1.09617	1.0751	1.10669	1.03068	1.10602						22.26	1.00973	1.07278	1.05569
2.36188	1.06964	1.09777	1.07096	1.10098	1.03338	1.10177						22.2775	1.011	1.07401	1.05427
2.3709	1.06657	1.0978	1.07011	1.10323	1.03436	1.10721						22.295	1.00727	1.07459	1.0536
2.37996	1.06717	1.09898	1.07135	1.1031	1.03137	1.10217						22.3125	1.01007	1.07492	1.05694
2.38906	1.06208	1.1014	1.07055	1.10153	1.02361	1.1064						22.33	1.01143	1.07385	1.05442
2.3982	1.0676	1.09909	1.07289	1.10509	1.03581	1.10738						22.3475	1.01005	1.07094	1.05627
2.40738	1.06579	1.09499	1.07189	1.10112	1.03677	1.09977						22.365	1.01063	1.07163	1.05311
2.41657	1.06409	1.10334	1.07208	1.10394	1.03579	1.10205						22.3825	1.00896	1.07515	1.05516
2.42581	1.06515	1.09902	1.07071	1.10494	1.03852	1.10267						22.4	1.00992	1.07366	1.05405
2.43509	1.06626	1.09384	1.07301	1.10575	1.03437	1.10799						22.4175	1.01275	1.07271	1.05479
2.4444	1.06437	1.0965	1.06892	1.09844	1.03372	1.10002						22.435	1.00918	1.06965	1.05398
2.45375	1.064	1.10184	1.0676	1.10815	1.02918	1.11155						22.4525	1.01056	1.07291	1.0528
2.46312	1.06578	1.09835	1.06762	1.10235	1.03288	1.1125						22.47	1.00929	1.07469	1.05574
2.47255	1.06205	1.09716	1.06808	1.11032	1.03489	1.10946						22.4875	1.01101	1.07318	1.05518
2.482	1.06229	1.09594	1.07066	1.10273	1.0294	1.10352						22.505	1.01118	1.07384	1.05362
2.49149	1.06427	1.09662	1.06418	1.10365	1.03427	1.1076						22.5225	1.00988	1.07324	1.0548
2.50101	1.06448	1.09965	1.06774	1.10552	1.03033	1.11369						22.54	1.00924	1.07314	1.05507
2.51058	1.06236	1.09697	1.06586	1.1034	1.03687	1.10632						22.5575	1.00852	1.0755	1.05612
2.52017	1.06234	1.09752	1.06652	1.10706	1.04113	1.11651						22.575	1.00963	1.07232	1.05522
2.5298	1.0631	1.09968	1.06438	1.1028	1.03693	1.10907						22.5925	1.00818	1.07185	1.0573
2.53947	1.06292	1.0974	1.07029	1.104	1.03607	1.10593						22.61	1.01257	1.07229	1.05438
2.54919	1.0611	1.10112	1.07379	1.1084	1.03942	1.10313						22.6275	1.00957	1.07377	1.05266
2.55892	1.06021	1.09992	1.06947	1.10501	1.04184	1.10598						22.645	1.01125	1.07482	1.05839
2.56871	1.0604	1.09872	1.06646	1.10398	1.03894	1.113						22.6625	1.00676	1.07385	1.05339
2.57853	1.0598	1.09991	1.06692	1.10538	1.03598	1.10593						22.68	1.01218	1.07367	1.0529
2.58839	1.05987	1.10001	1.0631	1.10701	1.03701	1.11078						22.6975	1.01101	1.07432	1.05607
2.59827	1.06114	1.09701	1.06251	1.1065	1.03365	1.10767						22.715	1.0103	1.07263	1.05659
2.60821	1.06138	1.09745	1.0658	1.10526	1.03353	1.1127						22.7325	1.0109	1.07398	1.05873
2.61818	1.06405	1.09905	1.06675	1.10934	1.03767	1.11198						22.75	1.0084	1.07372	1.0537
2.62819	1.06236	1.09928	1.06474	1.10453	1.04025	1.10783						22.7675	1.01035	1.07338	1.05482
2.63824	1.05927	1.0988	1.05965	1.10752	1.03752	1.10709						22.785	1.00935	1.07495	1.05467
2.64831	1.06008	1.1014	1.06498	1.10522	1.04265	1.10762						22.8025	1.01138	1.0723	1.05545
2.65844	1.05608	1.1007	1.06039	1.10753	1.03838	1.11046						22.82	1.00808	1.07371	1.05881
2.6686	1.05494	1.09942	1.06408	1.10369	1.03374	1.11021						22.8375	1.01193	1.07357	1.05393
2.6788	1.05466	1.10391	1.0625	1.10534	1.03739	1.10848						22.855	1.00793	1.07246	1.05326
2.68904	1.05547	1.0983	1.06246	1.10443	1.04361	1.11088						22.8725	1.0091	1.07398	1.055
2.69931	1.05688	1.09794	1.06454	1.10887	1.04033	1.11158						22.89	1.01222	1.07388	1.05539
2.70963	1.05669	1.09842	1.06388	1.10508	1.03405	1.11455						22.9075	1.00872	1.07278	1.05798
2.71999	1.0534	1.09794	1.0667	1.10527	1.02954	1.10912						22.925	1.01036	1.07376	1.05189
2.73038	1.05363	1.09895	1.06208	1.1087	1.0413	1.10771						22.9425	1.00921	1.07404	1.0561
2.74081	1.05846	1.09929	1.06649	1.10642	1.03739	1.10953						22.96	1.00789	1.07506	1.05397
2.75129	1.05608	1.09812	1.06613	1.10661	1.03662	1.112						22.9775	1.01132	1.07358	1.05228
2.7618	1.05326	1.09946	1.06875	1.10766	1.04038	1.11277						22.995	1.0133	1.07252	1.05442
2.77235	1.05638	1.09957	1.06045	1.1066	1.03794	1.10851						23.0125	1.01177	1.07393	1.05789
2.78295	1.05655	1.0995	1.06283	1.10735	1.04307	1.10941						23.03	1.00985	1.07375	1.05398
2.79359	1.05619	1.10124	1.06406	1.10843	1.04092	1.10885						23.0475	1.0115	1.07454	1.05678
2.80426	1.05661	1.09642	1.06334	1.10928	1.03584	1.10957						23.065	1.00988	1.07439	1.05371
2.81498	1.05515	1.09626	1.06503	1.10994	1.03581	1.10389						23.0825	1.01122	1.07259	1.05756
2.82574	1.05408	1.10285	1.06287	1.1029	1.0401	1.10786						23.1	1.01154	1.07384	1.0567
2.83652	1.05286	1.09855	1.06514	1.10961	1.04622	1.10918						23.1175	1.01295	1.07155	1.05199
2.84737	1.0539	1.10766	1.06394	1.10924	1.04322	1.11325						23.135	1.00938	1.07333	1.05633
2.85825	1.05483	1.09861	1.06002	1.10457	1.03661	1.11668						23.1525	1.01106	1.07362	1.05622
2.86917	1.05182	1.09838	1.06759	1.10705	1.03987	1.11299						23.17	1.00995	1.07389	1.05359
2.88014	1.05393	1.10031	1.06183	1.10606	1.04129	1.10844						23.1875	1.00994	1.07464	1.05481
2.89114	1.05123	1.10185	1.06292	1.11134	1.04378	1.11163						23.205	1.00961	1.07435	1.054
2.90219	1.05423	1.09868	1.06247	1.10743	1.04636	1.11238						23.2225	1.00952	1.07242	1.05415
2.91328	1.04629	1.09926	1.05709	1.10735	1.03968	1.10973						23.24	1.00954	1.07456	1.05433
2.9244	1.05388	1.10284	1.06272	1.10846	1.04163	1.10769						23.2575	1.01117	1.07473	1.05571
2.93558	1.05078	1.10133	1.06268	1.11015	1.03777	1.10836						23.275	1.01015	1.07476	1.05561
2.94679	1.05186	1.10101	1.06368	1.10446	1.04002	1.10917						23.2925	1.01126	1.07344	1.05721
2.95805	1.04781	1.09807	1.06189	1.10915	1.03977	1.10406						23.31	1.01017	1.07532	1.0555
2.96935	1.04782	1.10071	1.06676	1.1102	1.03838	1.11675						23.3275	1.0128	1.07659	1.05469
2.9807	1.04458	1.10105	1.06354	1.11263	1.04537	1.11121						23.345	1.01242	1.0754	1.05367
2.99209	1.05043	1.10041	1.06164	1.10672	1.04451	1.10914						23.3625	1.0081	1.07389	1.05574
3.00351	1.05079	1.10298	1.06491	1.10647	1.04834	1.1099						23.38	1.00994	1.07335	1.05524
3.01499	1.05353	1.09953	1.0684	1.11069	1.04473	1.11185						23.3975	1.00924	1.07292	1.05649
3.02651	1.04822	1.10047	1.06388	1.10889	1.05275	1.11357						23.415	1.01264	1.07381	1.05531
3.03807	1.05349	1.10191	1.06574	1.1091	1.04633	1.10903						23.4325	1.01005	1.07272	1.05529
3.04967	1.04821	1.10385	1.06579	1.10906	1.04106	1.11029						23.45	1.01303	1.07521	1.05557
3.06133	1.04978	1.10491	1.06266	1.10887	1.04502	1.10729						23.4675	1.00926	1.07552	1.05516
3.07302	1.04816	1.10165	1.06718	1.10948	1.04249	1.11914						23.485	1.00971	1.07358	1.05487
3.08476	1.0509	1.10087	1.0648	1.1099	1.04605	1.10487						23.5025	1.01135	1.07376	1.05487
3.09655	1.04409	1.10115	1.06773	1.10885	1.04429	1.10937						23.52	1.00887	1.07416	1.0556
3.10838	1.04908	1.10582	1.06259	1.1052	1.05388	1.11442						23.5375	1.00753	1.07477	1.05281
3.12025	1.04614	1.10474	1.0617	1.11274	1.04594	1.11072						23.555	1.00991	1.07273	1.05508
3.13216	1.04817	1.09781	1.06431	1.11364	1.04322	1.10818						23.5725	1.01073	1.07196	1.05716
3.14412	1.04751	1.10035	1.06226	1.11006	1.04592	1.1117						23.59	1.01113	1.07614	1.05566
3.15614	1.05056	1.10346	1.06369	1.10855	1.04816	1.10827						23.6075	1.01017	1.0746	1.0568
3.1682	1.04912	1.10029	1.0639	1.11113	1.04506	1.11353						23.625	1.01027	1.07509	1.05307
3.1803	1.04778	1.10494	1.06537	1.11443	1.04581	1.10931						23.6425	1.0095	1.07522	1.05724
3.19245	1.0475	1.10345	1.06315	1.11172	1.05185	1.11021						23.66	1.0092	1.075	1.05642
3.20464	1.04603	1.09963	1.06456	1.11037	1.05079	1.1115						23.6775	1.01012	1.07275	1.05411
3.21688	1.04463	1.10018	1.06359	1.11189	1.04742	1.11626						23.695	1.01183	1.07511	1.05599
3.22916	1.04765	1.10149	1.06571	1.1092	1.04432	1.11214						23.7125	1.00925	1.07181	1.05347
3.2415	1.04638	1.10455	1.06296	1.10821	1.0486	1.10955						23.73	1.01258	1.07562	1.05703
3.25388	1.04456	1.10051	1.06403	1.11002	1.04303	1.12061						23.7475	1.00947	1.0736	1.05566
3.26631	1.04813	1.10382	1.06484	1.11188	1.05293	1.1118						23.765	1.00901	1.07346	1.0573
3.27879	1.04867	1.1036	1.06242	1.1082	1.04944	1.11427						23.7825	1.01048	1.07557	1.05733
3.29131	1.04571	1.10347	1.06538	1.11252	1.04765	1.11627						23.8	1.00948	1.07405	1.05518
3.30387	1.0483	1.1025	1.06154	1.11341	1.05063	1.11015						23.8175	1.01206	1.07562	1.0549
3.3165	1.04459	1.10486	1.0634	1.11561	1.05001	1.12172						23.835	1.01148	1.0734	1.05534
3.32916	1.04721	1.1052	1.05933	1.11078	1.05192	1.11389						23.8525	1.01138	1.07458	1.05541
3.34188	1.04495	1.10406	1.05986	1.11386	1.04543	1.1212						23.87	1.00837	1.07632	1.05529
3.35464	1.04734	1.10299	1.06571	1.11204	1.05196	1.11498						23.8875	1.0097	1.07536	1.05792
3.36745	1.04419	1.10238	1.07076	1.11443	1.05391	1.11515						23.905	1.01177	1.0751	1.05655
3.38031	1.05055	1.10286	1.06376	1.11224	1.05651	1.11672						23.9225	1.01168	1.07386	1.05514
3.39322	1.04445	1.10334	1.06828	1.1061	1.0511	1.11587						23.94	1.01296	1.0753	1.05525
3.40617	1.04698	1.09964	1.06356	1.10935	1.04905	1.11806						23.9575	1.01065	1.07513	1.05785
3.41919	1.04767	1.10163	1.06543	1.1098	1.05593	1.11634						23.975	1.01141	1.07302	1.0534
3.43224	1.0465	1.10011	1.06408	1.11316	1.04718	1.11446						23.9925	1.01083	1.07513	1.05561
3.44535	1.04448	1.10262	1.06515	1.10905	1.05014	1.11478						24.01	1.00922	1.07501	1.05344
3.45851	1.04645	1.10223	1.06955	1.11076	1.05343	1.11244						24.0275	1.0109	1.07418	1.05484
3.47171	1.04364	1.10623	1.06383	1.11194	1.05297	1.11812						24.045	1.00809	1.0731	1.05468
3.48498	1.04573	1.10465	1.06337	1.11457	1.05091	1.11443						24.0625	1.0085	1.07278	1.05478
3.49828	1.04721	1.1014	1.06611	1.11004	1.05088	1.11317						24.08	1.00859	1.07185	1.05624
3.51164	1.04505	1.1029	1.06577	1.11236	1.05215	1.11789						24.0975	1.01001	1.07546	1.0576
3.52505	1.04715	1.10033	1.06417	1.11029	1.05624	1.11085						24.115	1.00983	1.07281	1.05352
3.53851	1.04546	1.10224	1.06396	1.11367	1.05214	1.12076						24.1325	1.00898	1.07363	1.05615
3.55201	1.04401	1.10112	1.061	1.11517	1.05646	1.11529						24.15	1.01315	1.07474	1.05447
3.56559	1.04612	1.10385	1.0658	1.11819	1.0558	1.11757						24.1675	1.00958	1.07399	1.05626
3.5792	1.04496	1.10205	1.06334	1.11574	1.05122	1.11777						24.185	1.00964	1.07448	1.05442
3.59286	1.04655	1.10223	1.06429	1.11525	1.05952	1.12078						24.2025	1.00891	1.07474	1.05374
3.60659	1.04481	1.10207	1.0665	1.11144	1.05157	1.11739						24.22	1.01034	1.07515	1.05503
3.62035	1.04539	1.10335	1.06397	1.11378	1.05054	1.11832						24.2375	1.01004	1.07462	1.05638
3.63418	1.04576	1.1014	1.0657	1.11501	1.05848	1.11306						24.255	1.01163	1.07412	1.05387
3.64805	1.04397	1.10561	1.06553	1.11938	1.05921	1.12095						24.2725	1.01179	1.07381	1.0573
3.66197	1.04671	1.10371	1.0634	1.11718	1.0548	1.11802						24.29	1.01281	1.07399	1.05321
3.67596	1.04518	1.10866	1.06574	1.10791	1.05546	1.11791						24.3075	1.00883	1.07536	1.05382
3.69	1.04705	1.10364	1.06832	1.11658	1.05329	1.11815						24.325	1.0106	1.0728	1.05157
3.70409	1.04123	1.1066	1.06037	1.11512	1.05708	1.11483						24.3425	1.01256	1.07517	1.05355
3.71823	1.04121	1.10008	1.0621	1.11834	1.05236	1.12601						24.36	1.0096	1.07468	1.05439
3.73242	1.04536	1.10403	1.06713	1.11403	1.06414	1.11626						24.3775	1.01039	1.07408	1.05861
3.74668	1.04651	1.10247	1.06821	1.11338	1.05434	1.11661						24.395	1.00878	1.07403	1.05558
3.76097	1.0413	1.1009	1.06409	1.11315	1.05168	1.12489						24.4125	1.01195	1.07669	1.05457
3.77534	1.04145	1.10418	1.06258	1.11147	1.05948	1.12301						24.43	1.01263	1.07283	1.05667
3.78975	1.0394	1.10129	1.06702	1.1148	1.0597	1.12211						24.4475	1.01126	1.07396	1.05876
3.80421	1.04598	1.10906	1.06898	1.11488	1.05473	1.12099						24.465	1.01093	1.07544	1.056
3.81874	1.04383	1.10413	1.06693	1.11649	1.05498	1.12055						24.4825	1.01136	1.07288	1.05427
3.83332	1.0422	1.10417	1.06678	1.11421	1.06009	1.11296						24.5	1.01163	1.07466	1.05639
3.84795	1.0398	1.10748	1.06949	1.1175	1.06548	1.12415						24.5175	1.0106	1.07606	1.05498
3.86264	1.0408	1.10102	1.06775	1.1182	1.05588	1.12173						24.535	1.00895	1.07254	1.05404
3.87739	1.0405	1.10343	1.06624	1.11447	1.05527	1.11444						24.5525	1.01285	1.07517	1.05379
3.89219	1.0445	1.1024	1.06656	1.11276	1.05414	1.1213						24.57	1.01197	1.07342	1.0554
3.90705	1.04025	1.10363	1.06559	1.11582	1.05753	1.12557						24.5875	1.00971	1.07454	1.0575
3.92196	1.04401	1.10548	1.06769	1.11649	1.06228	1.12358						24.605	1.0087	1.07414	1.05602
3.93694	1.03948	1.10345	1.06803	1.11303	1.0576	1.12079						24.6225	1.01192	1.07599	1.05468
3.95196	1.04227	1.10839	1.0701	1.11598	1.06178	1.12067						24.64	1.01064	1.07481	1.05561
3.96705	1.04361	1.10329	1.06895	1.11383	1.05842	1.11808						24.6575	1.01101	1.07416	1.05497
3.9822	1.04197	1.10454	1.06753	1.11391	1.05694	1.12467						24.675	1.01235	1.07428	1.05762
3.9974	1.04278	1.10648	1.07033	1.11591	1.06234	1.12237						24.6925	1.01145	1.07492	1.05628
4.01265	1.04051	1.10651	1.06796	1.11256	1.06272	1.12728						24.71	1.01052	1.07409	1.05554
4.02798	1.04127	1.10506	1.06816	1.11363	1.05798	1.11395						24.7275	1.01263	1.07575	1.05518
4.04335	1.0435	1.10364	1.06952	1.11235	1.06073	1.12255						24.745	1.00809	1.07676	1.05585
4.05877	1.04167	1.10422	1.06706	1.11291	1.05874	1.12178						24.7625	1.01179	1.07482	1.05419
4.07428	1.0402	1.10929	1.07425	1.11129	1.0577	1.1269						24.78	1.01387	1.07335	1.05547
4.08983	1.04269	1.10476	1.06666	1.11428	1.05973	1.12244						24.7975	1.01039	1.07377	1.05443
4.10544	1.04309	1.10561	1.06903	1.11509	1.0592	1.12899						24.815	1.01161	1.07788	1.05441
4.1211	1.04056	1.10466	1.0715	1.11872	1.06715	1.12075						24.8325	1.0128	1.0724	1.05358
4.13684	1.04082	1.10516	1.06923	1.11492	1.06513	1.12013						24.85	1.0111	1.07532	1.05465
4.15263	1.04429	1.10681	1.0707	1.11422	1.06591	1.12998						24.8675	1.01029	1.07601	1.05587
4.16848	1.04276	1.10347	1.06958	1.1171	1.06116	1.11531						24.885	1.01245	1.07698	1.05634
4.18439	1.04216	1.10743	1.06964	1.11273	1.06507	1.12024						24.9025	1.01037	1.07434	1.05695
4.20036	1.04115	1.10395	1.07338	1.11763	1.06448	1.1168						24.92	1.01199	1.07453	1.05468
4.21639	1.04017	1.10482	1.07527	1.11671	1.05871	1.12429						24.9375	1.00873	1.07788	1.05363
4.23247	1.04191	1.10548	1.06643	1.11711	1.06265	1.1276						24.955	1.00934	1.07337	1.05281
4.24864	1.03821	1.10503	1.0696	1.11831	1.05998	1.12297						24.9725	1.00941	1.0756	1.05751
4.26485	1.03989	1.10545	1.07139	1.1165	1.06328	1.1238						24.99	1.0129	1.07665	1.0544
4.28113	1.04101	1.10489	1.06869	1.12343	1.06481	1.12694						25.0075	1.01178	1.07672	1.05562
4.29746	1.04577	1.10452	1.06847	1.12165	1.06099	1.12383						25.025	1.0104	1.07394	1.05547
4.31386	1.04038	1.10252	1.06991	1.11654	1.06082	1.12853						25.0425	1.01072	1.07638	1.05457
4.33034	1.0388	1.1081	1.06378	1.11796	1.06526	1.1308						25.06	1.00941	1.07593	1.05546
4.34686	1.04168	1.10598	1.06718	1.11431	1.06865	1.12431						25.0775	1.00914	1.07516	1.05805
4.36345	1.04365	1.10747	1.07261	1.11757	1.06268	1.12307						25.095	1.01348	1.07563	1.05675
4.3801	1.03994	1.10308	1.07289	1.11479	1.06809	1.12483						25.1125	1.00894	1.07509	1.05522
4.39681	1.0415	1.10444	1.0697	1.11854	1.06248	1.12033						25.13	1.013	1.07509	1.05344
4.4136	1.04083	1.10639	1.07407	1.11767	1.06478	1.12593						25.1475	1.00997	1.07641	1.05646
4.43044	1.04347	1.10393	1.06699	1.11733	1.06256	1.12536						25.165	1.01073	1.0765	1.05791
4.44735	1.04086	1.10785	1.07418	1.12222	1.06051	1.1273						25.1825	1.01059	1.0772	1.05654
4.46432	1.04009	1.10717	1.06733	1.11711	1.06159	1.12067						25.2	1.01048	1.07668	1.05572
4.48136	1.04375	1.10794	1.07357	1.12356	1.06656	1.12654						25.2175	1.00956	1.0764	1.05342
4.49846	1.04062	1.10508	1.07345	1.11767	1.06424	1.13024						25.235	1.01141	1.07628	1.05496
4.51563	1.04357	1.10629	1.07096	1.11709	1.06455	1.12438						25.2525	1.01135	1.07713	1.05639
4.53286	1.04217	1.10547	1.06706	1.11814	1.07338	1.12357						25.27	1.01252	1.0742	1.05448
4.55015	1.04205	1.10647	1.0716	1.11686	1.06389	1.12864						25.2875	1.01187	1.07503	1.05378
4.56752	1.04319	1.10451	1.07211	1.11958	1.06093	1.13064						25.305	1.01256	1.07541	1.0571
4.58495	1.0425	1.10545	1.06807	1.12042	1.06112	1.12339						25.3225	1.01082	1.07695	1.05608
4.60245	1.04094	1.10735	1.06941	1.1187	1.06855	1.12693						25.34	1.01412	1.07537	1.05769
4.62001	1.04343	1.10749	1.06752	1.11798	1.06364	1.12544						25.3575	1.01156	1.07306	1.05652
4.63764	1.04331	1.10823	1.0707	1.1184	1.06786	1.12733						25.375	1.01089	1.07678	1.05379
4.65534	1.04315	1.11037	1.06958	1.11902	1.06123	1.12526						25.3925	1.0107	1.07397	1.05713
4.6731	1.04045	1.10782	1.07013	1.11847	1.06732	1.12979						25.41	1.00883	1.07574	1.05469
4.69093	1.03985	1.1065	1.07012	1.11975	1.06048	1.13413						25.4275	1.01086	1.07615	1.05407
4.70883	1.03998	1.10692	1.07663	1.12155	1.06679	1.1224						25.445	1.01217	1.07266	1.05842
4.7268	1.04201	1.10405	1.07288	1.11858	1.06346	1.12764						25.4625	1.01091	1.07575	1.05519
4.74484	1.04129	1.11026	1.07373	1.11808	1.06238	1.12567						25.48	1.01062	1.0751	1.05831
4.76294	1.03994	1.10816	1.07143	1.11939	1.05809	1.12804						25.4975	1.01228	1.07862	1.05669
4.78111	1.04351	1.10593	1.07255	1.11959	1.0702	1.12848						25.515	1.01208	1.07622	1.05676
4.79935	1.04625	1.10464	1.06913	1.11512	1.06261	1.13352						25.5325	1.01565	1.07612	1.05416
4.81766	1.04321	1.11021	1.07197	1.12055	1.06601	1.13367						25.55	1.01049	1.07449	1.05414
4.83605	1.0396	1.10713	1.06902	1.11878	1.07235	1.12112						25.5675	1.01268	1.07461	1.05493
4.8545	1.04095	1.10768	1.06994	1.11476	1.06786	1.12706						25.585	1.01178	1.07465	1.0553
4.87302	1.04168	1.10871	1.06892	1.11734	1.07029	1.12577						25.6025	1.01072	1.07429	1.0564
4.89161	1.04195	1.10563	1.07513	1.12028	1.06532	1.12762						25.62	1.01238	1.07605	1.05787
4.91029	1.04244	1.10689	1.07068	1.12236	1.06509	1.12575						25.6375	1.00969	1.07581	1.05509
4.92901	1.04099	1.10833	1.07123	1.11945	1.06599	1.12752						25.655	1.01016	1.07555	1.05513
4.94782	1.0435	1.10711	1.07014	1.1174	1.06705	1.13515						25.6725	1.00882	1.07493	1.05991
4.9667	1.04126	1.10775	1.07216	1.11645	1.06559	1.12864						25.69	1.01045	1.0761	1.05669
4.98565	1.03947	1.10329	1.06976	1.11819	1.06784	1.12702						25.7075	1.00881	1.07577	1.05871
5.00467	1.03845	1.10639	1.07419	1.12128	1.06479	1.12902						25.725	1.01	1.07632	1.05721
5.02376	1.03823	1.10805	1.06731	1.11946	1.06501	1.12886						25.7425	1.01113	1.07765	1.05693
5.04294	1.04194	1.10421	1.07896	1.11762	1.0665	1.12149						25.76	1.01197	1.07667	1.05731
5.06217	1.03926	1.10341	1.07234	1.11833	1.06361	1.1259						25.7775	1.01262	1.07378	1.05798
5.08149	1.0392	1.10472	1.07127	1.12057	1.06828	1.12742						25.795	1.01198	1.07725	1.05751
5.10087	1.04022	1.11248	1.0702	1.12135	1.06536	1.12853						25.8125	1.01032	1.07528	1.05831
5.12034	1.04476	1.1093	1.07379	1.12136	1.06987	1.12294						25.83	1.00957	1.07679	1.05694
5.13986	1.03924	1.10904	1.07214	1.12034	1.06536	1.13671						25.8475	1.0124	1.07536	1.05442
5.15947	1.0425	1.10801	1.06937	1.12315	1.06487	1.13131						25.865	1.01399	1.07615	1.0578
5.17916	1.03874	1.10434	1.07552	1.12009	1.06933	1.13842						25.8825	1.00991	1.07669	1.05762
5.19893	1.04396	1.10875	1.07881	1.11962	1.06791	1.12791						25.9	1.01185	1.07591	1.0577
5.21875	1.03842	1.1076	1.0747	1.12128	1.06618	1.13468						25.9175	1.01357	1.07559	1.05575
5.23866	1.04158	1.11117	1.07856	1.12053	1.06179	1.12415						25.935	1.01154	1.07726	1.0574
5.25865	1.04186	1.10715	1.07342	1.11886	1.06665	1.13302						25.9525	1.01391	1.07544	1.05407
5.27871	1.04336	1.10547	1.07213	1.12099	1.07264	1.12604						25.97	1.01243	1.0748	1.05659
5.29885	1.0415	1.10291	1.07499	1.12306	1.06925	1.12967						25.9875	1.01013	1.07535	1.0569
5.31906	1.04212	1.10755	1.07138	1.11907	1.06448	1.13351						26.005	1.01084	1.07571	1.05361
5.33935	1.03913	1.11202	1.07266	1.12501	1.07266	1.11949						26.0225	1.01117	1.07513	1.05621
5.35972	1.04327	1.11061	1.0725	1.12413	1.06846	1.12273						26.04	1.01191	1.07592	1.05635
5.38016	1.0375	1.10756	1.07754	1.11971	1.06571	1.13268						26.0575	1.01191	1.07556	1.05506
5.40069	1.04295	1.10553	1.07516	1.11993	1.0691	1.13334						26.075	1.01361	1.07626	1.05699
5.4213	1.03885	1.10897	1.07382	1.11874	1.06832	1.12821						26.0925	1.01024	1.07588	1.057
5.44198	1.04154	1.10735	1.07642	1.12064	1.07326	1.13119						26.11	1.01137	1.0755	1.05837
5.46274	1.04131	1.10758	1.07124	1.1206	1.07368	1.12405						26.1275	1.01059	1.07723	1.05934
5.48357	1.04271	1.10823	1.07131	1.12023	1.06997	1.12468						26.145	1.01516	1.07784	1.05706
5.50449	1.0395	1.10619	1.07233	1.12453	1.06673	1.12604						26.1625	1.01358	1.07532	1.0554
5.52549	1.0437	1.11097	1.07284	1.12211	1.06443	1.13049						26.18	1.01265	1.07649	1.05544
5.54656	1.04085	1.10596	1.07467	1.12192	1.07042	1.13164						26.1975	1.01021	1.07643	1.05669
5.56773	1.04048	1.10696	1.07804	1.12149	1.07184	1.13162						26.215	1.01279	1.0765	1.05526
5.58896	1.04691	1.11074	1.07403	1.11949	1.06517	1.12718						26.2325	1.01102	1.07727	1.05785
5.61027	1.04188	1.10702	1.07032	1.12165	1.06663	1.13491						26.25	1.01147	1.07787	1.05814
5.63167	1.04524	1.11381	1.07375	1.12151	1.06853	1.12481						26.2675	1.01082	1.07542	1.05514
5.65316	1.04206	1.10739	1.07601	1.12097	1.06576	1.13343						26.285	1.01039	1.07644	1.05519
5.67473	1.04242	1.10757	1.07643	1.12252	1.07014	1.13889						26.3025	1.01294	1.07579	1.05427
5.69637	1.0468	1.10921	1.07591	1.12292	1.07124	1.1328						26.32	1.01377	1.07787	1.05558
5.7181	1.0418	1.11139	1.07323	1.12359	1.06592	1.12962						26.3375	1.01333	1.07785	1.05827
5.73991	1.03953	1.10935	1.07792	1.12129	1.06672	1.13842						26.355	1.01213	1.07495	1.05666
5.7618	1.04203	1.10953	1.07678	1.12331	1.06852	1.12309						26.3725	1.0065	1.07491	1.0547
5.78379	1.03902	1.10943	1.07883	1.12204	1.07139	1.13361						26.39	1.01001	1.07573	1.056
5.80584	1.03946	1.10688	1.0752	1.12469	1.06839	1.12543						26.4075	1.01108	1.07804	1.05623
5.82799	1.04241	1.10931	1.07318	1.12172	1.06721	1.13454						26.425	1.00999	1.07805	1.0567
5.85021	1.04349	1.11024	1.0729	1.12242	1.07009	1.13305						26.4425	1.00856	1.07699	1.05378
5.87253	1.04438	1.10965	1.08044	1.12727	1.07322	1.13306						26.46	1.01084	1.07607	1.05578
5.89493	1.04096	1.10474	1.07389	1.12103	1.06957	1.13622						26.4775	1.01138	1.0769	1.05588
5.91741	1.04244	1.10847	1.07395	1.11974	1.07256	1.12927						26.495	1.01145	1.07851	1.05817
5.93999	1.04521	1.10758	1.07409	1.11852	1.06581	1.12483						26.5125	1.01345	1.07477	1.05662
5.96264	1.04261	1.10947	1.08061	1.11823	1.07677	1.13312						26.53	1.00927	1.07566	1.05768
5.98537	1.04429	1.11016	1.07505	1.12178	1.0716	1.13809						26.5475	1.00955	1.07515	1.05451
6.00821	1.04641	1.11089	1.07734	1.12389	1.07459	1.13516						26.565	1.01149	1.07579	1.05373
6.03113	1.03978	1.10974	1.07836	1.12343	1.07359	1.12581						26.5825	1.01056	1.07475	1.05707
6.05412	1.03984	1.10851	1.08005	1.12386	1.07046	1.13868						26.6	1.01137	1.077	1.05643
6.07721	1.04278	1.11257	1.07899	1.12183	1.06881	1.13203						26.6175	1.01028	1.07642	1.05678
6.1004	1.04293	1.11157	1.07931	1.12538	1.06906	1.13342						26.635	1.01041	1.07833	1.05701
6.12366	1.04318	1.10789	1.07714	1.12236	1.07659	1.13959						26.6525	1.01191	1.07766	1.05777
6.14701	1.04322	1.10938	1.08059	1.12292	1.07247	1.13687						26.67	1.01215	1.07549	1.05658
6.17046	1.04456	1.11036	1.07788	1.12402	1.08066	1.1354						26.6875	1.00995	1.07847	1.05443
6.194	1.04295	1.10977	1.07768	1.12638	1.07557	1.13526						26.705	1.01001	1.07684	1.05667
6.21761	1.04028	1.10808	1.0773	1.12402	1.07068	1.12534						26.7225	1.01017	1.07814	1.05649
6.24132	1.04034	1.10935	1.07481	1.12574	1.07158	1.13282						26.74	1.00967	1.07825	1.05343
6.26514	1.04203	1.10888	1.07432	1.1233	1.07282	1.13733						26.7575	1.01007	1.07692	1.05792
6.28902	1.03897	1.11002	1.07858	1.12449	1.07129	1.12957						26.775	1.01084	1.07896	1.05418
6.31301	1.04357	1.11058	1.07397	1.12088	1.07633	1.1328						26.7925	1.01188	1.07523	1.05709
6.33709	1.04571	1.11093	1.07827	1.1214	1.07439	1.1342						26.81	1.01303	1.07595	1.05527
6.36125	1.03954	1.1097	1.07709	1.12332	1.06875	1.133						26.8275	1.01037	1.07816	1.05665
6.38551	1.04222	1.11263	1.07602	1.11904	1.06674	1.12764						26.845	1.0102	1.07484	1.05568
6.40986	1.04495	1.11207	1.0806	1.12186	1.07658	1.13215						26.8625	1.00939	1.07684	1.05727
6.43431	1.04376	1.11358	1.0782	1.12675	1.06985	1.12792						26.88	1.01026	1.07598	1.05581
6.45885	1.04349	1.11108	1.07534	1.12197	1.06654	1.13825						26.8975	1.00984	1.07542	1.05547
6.48348	1.04059	1.10707	1.08459	1.12685	1.07677	1.13479						26.915	1.01128	1.07774	1.05711
6.5082	1.04501	1.10818	1.08022	1.1237	1.07212	1.13452						26.9325	1.01191	1.0769	1.05663
6.53302	1.0404	1.11175	1.07944	1.12144	1.07122	1.13431						26.95	1.00691	1.0766	1.05526
6.55794	1.04045	1.10881	1.07437	1.12184	1.07256	1.13456						26.9675	1.01121	1.07694	1.05639
6.58295	1.04398	1.11046	1.07893	1.12185	1.07302	1.13713						26.985	1.01231	1.07518	1.05258
6.60805	1.04072	1.11113	1.0814	1.12541	1.07035	1.13606						27.0025	1.01002	1.07586	1.05476
6.63325	1.04282	1.11255	1.08225	1.12493	1.07323	1.13256						27.02	1.0118	1.07549	1.05542
6.65855	1.03987	1.11259	1.0765	1.12482	1.06672	1.13051						27.0375	1.01237	1.07602	1.05781
6.68394	1.04256	1.10692	1.07728	1.12347	1.07424	1.13065						27.055	1.01204	1.07739	1.05342
6.70942	1.04047	1.11458	1.07663	1.12204	1.07034	1.13504						27.0725	1.01239	1.07734	1.05425
6.73501	1.04039	1.11357	1.08218	1.12198	1.07415	1.13093						27.09	1.00988	1.07658	1.05594
6.7607	1.04516	1.1127	1.07948	1.1245	1.07494	1.13381						27.1075	1.01151	1.07801	1.05867
6.78648	1.04418	1.10968	1.07955	1.12318	1.0781	1.13948						27.125	1.01078	1.07786	1.05771
6.81235	1.04469	1.11335	1.07787	1.12033	1.07083	1.13217						27.1425	1.01079	1.07646	1.05568
6.83834	1.04763	1.10786	1.07737	1.11916	1.07468	1.13075						27.16	1.01163	1.07861	1.05439
6.86441	1.04393	1.10753	1.07518	1.12514	1.07186	1.13554						27.1775	1.01051	1.07702	1.05485
6.89059	1.04485	1.10963	1.07711	1.12042	1.07121	1.13626						27.195	1.01116	1.07597	1.05489
6.91686	1.04318	1.11428	1.0784	1.12261	1.07721	1.13479						27.2125	1.0132	1.07585	1.05596
6.94324	1.04295	1.11372	1.08	1.12923	1.07406	1.12614						27.23	1.01106	1.07633	1.05379
6.96971	1.03844	1.11094	1.07718	1.12346	1.07722	1.13518						27.2475	1.01177	1.07663	1.05495
6.99629	1.04136	1.11153	1.07859	1.12194	1.07365	1.13392						27.265	1.01096	1.07571	1.05956
7.02296	1.0417	1.10468	1.08035	1.13052	1.07579	1.13206						27.2825	1.01177	1.07527	1.05577
7.04974	1.04482	1.109	1.07881	1.12546	1.07541	1.13236						27.3	1.01419	1.07784	1.0572
7.07662	1.04106	1.1137	1.0817	1.12134	1.07319	1.13175						27.3175	1.01196	1.07862	1.05443
7.10361	1.04167	1.10859	1.07952	1.12331	1.07258	1.12731						27.335	1.01028	1.07653	1.05955
7.1307	1.04362	1.11041	1.08119	1.12668	1.07589	1.13551						27.3525	1.01089	1.07716	1.05841
7.15789	1.04126	1.11255	1.07527	1.12782	1.0785	1.13057						27.37	1.01155	1.07331	1.0583
7.18517	1.04121	1.11039	1.07881	1.12706	1.07314	1.13701						27.3875	1.01265	1.07762	1.05636
7.21257	1.04189	1.11038	1.08068	1.12134	1.0735	1.12814						27.405	1.01151	1.0772	1.05621
7.24008	1.04384	1.10983	1.07887	1.12559	1.06939	1.13686						27.4225	1.01097	1.07707	1.05741
7.26767	1.04256	1.10992	1.07804	1.12357	1.0732	1.14323						27.44	1.01245	1.0738	1.05721
7.29539	1.04182	1.11519	1.08096	1.12582	1.07444	1.13252						27.4575	1.01295	1.07495	1.05805
7.32321	1.04483	1.11179	1.0766	1.12284	1.07525	1.13234						27.475	1.01066	1.07641	1.05505
7.35112	1.04088	1.11505	1.07944	1.1265	1.07533	1.13523						27.4925	1.00944	1.07757	1.05525
7.37916	1.03896	1.11118	1.07943	1.12529	1.07393	1.13028						27.51	1.01152	1.07646	1.05628
7.4073	1.0399	1.11211	1.07913	1.12475	1.07224	1.13439						27.5275	1.01264	1.07613	1.05627
7.43554	1.04225	1.11084	1.0746	1.12454	1.06804	1.1353						27.545	1.00996	1.07542	1.05369
7.46389	1.04129	1.11154	1.07831	1.1302	1.07881	1.13255						27.5625	1.01093	1.07642	1.05635
7.49235	1.03993	1.11265	1.07667	1.12655	1.07472	1.13348						27.58	1.01116	1.0756	1.0571
7.52091	1.04147	1.1126	1.08174	1.12325	1.07353	1.13011						27.5975	1.01228	1.07482	1.05721
7.54959	1.04391	1.11029	1.07975	1.12116	1.07992	1.13135						27.615	1.0108	1.07676	1.05688
7.57837	1.04274	1.11021	1.08035	1.1219	1.07309	1.12761						27.6325	1.01006	1.07582	1.05706
7.60726	1.04428	1.11251	1.08166	1.1241	1.07346	1.13215						27.65	1.01283	1.07377	1.05811
7.63627	1.04014	1.10828	1.08162	1.12399	1.0727	1.12822						27.6675	1.01084	1.07856	1.05582
7.66539	1.04595	1.10895	1.08133	1.1273	1.0752	1.13761						27.685	1.00897	1.07762	1.05525
7.69461	1.0404	1.11073	1.07675	1.12503	1.07309	1.13154						27.7025	1.01193	1.07453	1.05573
7.72395	1.04165	1.11092	1.07959	1.12457	1.07739	1.13849						27.72	1.00924	1.07544	1.05607
7.7534	1.04167	1.11064	1.08255	1.12344	1.07075	1.12954						27.7375	1.01088	1.07476	1.05352
7.78296	1.04216	1.11207	1.07809	1.12247	1.08072	1.13555						27.755	1.01256	1.07621	1.06102
7.81262	1.04061	1.11256	1.08228	1.12554	1.07568	1.1393						27.7725	1.01195	1.07806	1.05666
7.84241	1.03896	1.10834	1.07867	1.12579	1.07449	1.136						27.79	1.01127	1.07734	1.05816
7.87231	1.03852	1.11188	1.08057	1.12857	1.08018	1.13117						27.8075	1.01315	1.07841	1.05558
7.90233	1.04548	1.11675	1.08279	1.13029	1.08055	1.13452						27.825	1.01074	1.07496	1.0549
7.93246	1.04306	1.11235	1.08209	1.12738	1.0754	1.13031						27.8425	1.01119	1.0752	1.05675
7.9627	1.04341	1.11441	1.08057	1.13061	1.08045	1.12955						27.86	1.01146	1.07686	1.05821
7.99306	1.0459	1.11165	1.07896	1.12854	1.07766	1.13707						27.8775	1.01172	1.07647	1.05621
8.02353	1.04513	1.11277	1.07884	1.12828	1.08049	1.14162						27.895	1.01215	1.0773	1.05655
8.05411	1.03953	1.11396	1.07458	1.12999	1.07085	1.12978						27.9125	1.01037	1.07559	1.05307
8.08482	1.04299	1.11386	1.08058	1.12551	1.06834	1.14061						27.93	1.01315	1.07685	1.05699
8.11565	1.04425	1.11031	1.07704	1.12555	1.08086	1.1375						27.9475	1.00845	1.07883	1.05238
8.14659	1.04087	1.11834	1.08271	1.13085	1.07597	1.13767						27.965	1.01128	1.07586	1.05575
8.17765	1.04392	1.11486	1.07641	1.12566	1.07859	1.13297						27.9825	1.01052	1.0783	1.05678
8.20883	1.04161	1.11209	1.08023	1.12538	1.07327	1.14219						28	1.01338	1.07785	1.05613
8.24011	1.03953	1.11296	1.083	1.12313	1.07657	1.13491						28.0175	1.01109	1.07828	1.05675
8.27153	1.04216	1.11544	1.07934	1.12198	1.0783	1.12636						28.035	1.01041	1.07869	1.05556
8.30306	1.03795	1.11288	1.08588	1.12646	1.07329	1.14408						28.0525	1.01344	1.07996	1.05713
8.33471	1.04064	1.11328	1.08312	1.12673	1.07512	1.13888						28.07	1.01395	1.07891	1.05647
8.36649	1.04244	1.11186	1.08064	1.12803	1.07331	1.13262						28.0875	1.01073	1.07827	1.05688
8.39839	1.04285	1.11429	1.08067	1.12618	1.0747	1.14219						28.105	1.01308	1.07535	1.05608
8.4304	1.04396	1.11322	1.08013	1.13002	1.07911	1.13962						28.1225	1.01189	1.07842	1.05553
8.46254	1.04159	1.11635	1.08078	1.12866	1.07086	1.1374						28.14	1.01104	1.07662	1.05801
8.4948	1.04111	1.11599	1.08335	1.12509	1.07531	1.13108						28.1575	1.01129	1.08008	1.05684
8.52719	1.04272	1.11295	1.07951	1.12651	1.07595	1.1336						28.175	1.01163	1.07683	1.05459
8.55969	1.04338	1.10903	1.07917	1.13007	1.08052	1.1414						28.1925	1.01175	1.07488	1.05655
8.59233	1.04321	1.11549	1.08523	1.12377	1.07997	1.1317						28.21	1.0112	1.07641	1.0579
8.62508	1.04082	1.11369	1.0781	1.12541	1.07024	1.13951						28.2275	1.01021	1.0778	1.05553
8.65795	1.04018	1.11056	1.08045	1.12959	1.07631	1.13884						28.245	1.01101	1.07833	1.05756
8.69096	1.04474	1.1093	1.0851	1.13046	1.07431	1.13972						28.2625	1.01233	1.07743	1.05768
8.72409	1.04135	1.11206	1.08104	1.12549	1.07516	1.14462						28.28	1.01208	1.07793	1.05584
8.75735	1.04078	1.11661	1.08116	1.12442	1.07492	1.13476						28.2975	1.01071	1.07532	1.05552
8.79072	1.03945	1.1112	1.08106	1.12602	1.07693	1.14006						28.315	1.01216	1.07588	1.05749
8.82424	1.04196	1.11171	1.08407	1.13027	1.07831	1.13407						28.3325	1.00984	1.0765	1.05721
8.85787	1.03901	1.11384	1.08236	1.1267	1.07733	1.13488						28.35	1.01264	1.07739	1.05505
8.89165	1.04233	1.11231	1.07795	1.12643	1.07505	1.14087						28.3675	1.00921	1.07764	1.05672
8.92554	1.04028	1.11364	1.07534	1.12865	1.08072	1.13729						28.385	1.01366	1.0777	1.05632
8.95956	1.04124	1.11551	1.08046	1.12396	1.07939	1.13197						28.4025	1.01219	1.0784	1.05596
8.99371	1.03957	1.11235	1.08041	1.11952	1.07742	1.13373						28.42	1.01044	1.07688	1.05659
9.028	1.04451	1.11244	1.07774	1.12907	1.07776	1.13853						28.4375	1.01224	1.07822	1.05505
9.06241	1.04282	1.1148	1.07968	1.12967	1.07815	1.13959						28.455	1.01217	1.07763	1.05562
9.09696	1.04225	1.11547	1.08162	1.12591	1.08476	1.13173						28.4725	1.01239	1.07918	1.05494
9.13164	1.04247	1.11057	1.08161	1.12633	1.07598	1.13814						28.49	1.00902	1.07879	1.05662
9.16645	1.04555	1.11143	1.0818	1.1243	1.07476	1.13397						28.5075	1.01401	1.07724	1.05893
9.20139	1.04198	1.11562	1.08038	1.1206	1.07626	1.13927						28.525	1.01227	1.07721	1.05625
9.23646	1.04423	1.11267	1.07987	1.12307	1.07924	1.14223						28.5425	1.00936	1.07697	1.05725
9.27166	1.04479	1.11447	1.08228	1.12992	1.07747	1.13203						28.56	1.0114	1.0771	1.05644
9.30701	1.04216	1.11146	1.08464	1.12653	1.08381	1.13925						28.5775	1.01185	1.07643	1.05646
9.34249	1.04253	1.11392	1.0802	1.12859	1.07955	1.14547						28.595	1.01155	1.07735	1.05809
9.3781	1.04314	1.11103	1.0832	1.12755	1.07118	1.13402						28.6125	1.01301	1.07835	1.05607
9.41384	1.04407	1.11457	1.08012	1.13057	1.08563	1.13294						28.63	1.01308	1.07761	1.05718
9.44973	1.04144	1.11232	1.08262	1.1274	1.07524	1.13941						28.6475	1.0129	1.0801	1.05745
9.48575	1.04349	1.11217	1.08158	1.12505	1.07824	1.13129						28.665	1.01083	1.07811	1.05681
9.5219	1.04338	1.11097	1.08366	1.12228	1.08404	1.13676						28.6825	1.00976	1.07823	1.05248
9.5582	1.04438	1.1146	1.08052	1.12707	1.08279	1.13922						28.7	1.01079	1.07608	1.05698
9.59463	1.04693	1.11162	1.07932	1.12745	1.08029	1.12956						28.7175	1.01103	1.07731	1.05569
9.6312	1.04463	1.11312	1.08131	1.12762	1.08301	1.14064						28.735	1.01265	1.08149	1.05675
9.66791	1.04045	1.11466	1.08434	1.12513	1.07709	1.13848						28.7525	1.0116	1.07761	1.056
9.70476	1.0465	1.11199	1.07898	1.12742	1.07902	1.1353						28.77	1.0098	1.07685	1.05502
9.74175	1.04222	1.11374	1.084	1.12227	1.08084	1.13847						28.7875	1.01202	1.0779	1.05532
9.77889	1.0439	1.1131	1.08645	1.12895	1.07898	1.13588						28.805	1.01312	1.07681	1.05398
9.81616	1.04201	1.11071	1.08232	1.13132	1.07685	1.13987						28.8225	1.01227	1.07623	1.05681
9.85357	1.0434	1.11486	1.0836	1.13076	1.08212	1.13889						28.84	1.01197	1.07705	1.05747
9.89112	1.04294	1.11427	1.0857	1.12809	1.08157	1.13444						28.8575	1.01358	1.07805	1.05459
9.92883	1.04061	1.1161	1.08014	1.12705	1.08252	1.13225						28.875	1.01248	1.0796	1.05494
9.96667	1.04489	1.11286	1.08434	1.13163	1.08301	1.1454						28.8925	1.01038	1.07798	1.05691
10.0047	1.04725	1.11389	1.08	1.12816	1.08018	1.13833						28.91	1.01233	1.07738	1.0583
10.0428	1.0414	1.1141	1.08268	1.12812	1.07714	1.14017						28.9275	1.0094	1.07891	1.05742
10.0811	1.04751	1.11412	1.08351	1.12646	1.08444	1.14278						28.945	1.00981	1.07824	1.05487
10.1195	1.0418	1.11782	1.08392	1.13519	1.08133	1.13761						28.9625	1.00961	1.0802	1.05791
10.1581	1.04157	1.11131	1.08433	1.13054	1.07773	1.13854						28.98	1.01224	1.07783	1.05521
10.1968	1.04467	1.11618	1.08326	1.12927	1.08166	1.13843						28.9975	1.01095	1.07819	1.05594
10.2357	1.04102	1.11304	1.07975	1.12426	1.07854	1.14117						29.015	1.01076	1.08012	1.05724
10.2747	1.04187	1.1142	1.08563	1.12407	1.07981	1.13598						29.0325	1.01021	1.07977	1.05556
10.3138	1.04386	1.1127	1.08454	1.12893	1.08624	1.13869						29.05	1.01252	1.0784	1.05705
10.3531	1.04235	1.11436	1.08021	1.13011	1.0787	1.1383						29.0675	1.01289	1.07872	1.05888
10.3926	1.04188	1.11965	1.08513	1.13144	1.07683	1.14091						29.085	1.01001	1.07677	1.05514
10.4322	1.04338	1.11591	1.08829	1.13308	1.08348	1.13847						29.1025	1.01051	1.0773	1.05756
10.472	1.04626	1.11379	1.08429	1.12971	1.07994	1.14076						29.12	1.00844	1.07749	1.05206
10.5119	1.0445	1.11143	1.08788	1.12817	1.07859	1.14172						29.1375	1.01228	1.07826	1.05555
10.5519	1.04103	1.11307	1.08284	1.12618	1.07779	1.14006						29.155	1.01441	1.07735	1.05615
10.5921	1.04506	1.11926	1.08115	1.13097	1.07716	1.13852						29.1725	1.01385	1.07851	1.05623
10.6325	1.04334	1.11317	1.08248	1.12679	1.07637	1.13796						29.19	1.01188	1.07862	1.05822
10.673	1.04055	1.11875	1.08129	1.12572	1.07509	1.14524						29.2075	1.0117	1.07576	1.05827
10.7137	1.04052	1.11256	1.089	1.12796	1.07923	1.14188						29.225	1.01139	1.078	1.05552
10.7545	1.04345	1.1155	1.08377	1.13222	1.07846	1.14964						29.2425	1.0109	1.07864	1.05752
10.7955	1.04464	1.11669	1.07956	1.13163	1.08315	1.13803						29.26	1.01099	1.0794	1.05411
10.8367	1.04034	1.11309	1.08223	1.12934	1.0798	1.14429						29.2775	1.01036	1.07725	1.05701
10.878	1.0443	1.11785	1.08182	1.12871	1.081	1.13504						29.295	1.01413	1.07719	1.058
10.9194	1.04175	1.11245	1.08428	1.12814	1.07852	1.14246						29.3125	1.01141	1.0762	1.05784
10.9611	1.04365	1.11716	1.08904	1.13268	1.08316	1.14181						29.33	1.01349	1.07624	1.0566
11.0028	1.04566	1.11293	1.08525	1.12716	1.08092	1.14213						29.3475	1.01187	1.07895	1.05555
11.0448	1.044	1.11095	1.08646	1.13361	1.08186	1.14162						29.365	1.01002	1.07566	1.06164
11.0869	1.04286	1.11352	1.0825	1.12824	1.07901	1.14094						29.3825	1.01317	1.07931	1.05853
11.1291	1.0397	1.11361	1.08437	1.13119	1.08191	1.14008						29.4	1.01346	1.07668	1.05591
11.1715	1.04317	1.11387	1.08576	1.12921	1.08181	1.15176						29.4175	1.01282	1.07912	1.05804
11.2141	1.04505	1.11279	1.08236	1.12799	1.07918	1.13727						29.435	1.01056	1.07759	1.05784
11.2568	1.04318	1.11505	1.08292	1.13147	1.07822	1.13892						29.4525	1.01185	1.078	1.05543
11.2997	1.04183	1.11675	1.0845	1.12942	1.0806	1.14289						29.47	1.01022	1.07826	1.05765
11.3428	1.04436	1.11513	1.08747	1.1282	1.08497	1.13871						29.4875	1.01278	1.07664	1.05666
11.386	1.04144	1.11567	1.08268	1.12542	1.08688	1.14081						29.505	1.01323	1.07762	1.05443
11.4294	1.04364	1.1145	1.08343	1.12505	1.08278	1.13491						29.5225	1.01145	1.0769	1.05624
11.473	1.0449	1.11316	1.0832	1.13481	1.08209	1.13584						29.54	1.01227	1.07584	1.05453
11.5167	1.04303	1.11346	1.08129	1.12955	1.07956	1.13639						29.5575	1.01332	1.07697	1.05732
11.5606	1.04477	1.11628	1.08368	1.13163	1.08284	1.14168						29.575	1.0139	1.07752	1.0572
11.6046	1.04299	1.11971	1.08221	1.13054	1.08636	1.13915						29.5925	1.01195	1.07734	1.0546
11.6489	1.04358	1.11603	1.08579	1.12962	1.08056	1.14535						29.61	1.01363	1.07834	1.05727
11.6933	1.04474	1.11635	1.08156	1.13263	1.08629	1.1417						29.6275	1.01205	1.08165	1.0569
11.7378	1.04435	1.11443	1.08173	1.12913	1.07582	1.1359						29.645	1.00874	1.07683	1.05862
11.7826	1.04477	1.11589	1.08986	1.13011	1.07622	1.14019						29.6625	1.01173	1.07806	1.05819
11.8275	1.04118	1.11327	1.08439	1.13271	1.07801	1.13923						29.68	1.01126	1.07839	1.05773
11.8726	1.04413	1.1141	1.07896	1.13304	1.08201	1.13895						29.6975	1.01291	1.08009	1.06155
11.9178	1.04046	1.11709	1.08801	1.13179	1.08281	1.1409						29.715	1.01384	1.0795	1.05691
11.9632	1.04547	1.11659	1.08075	1.13259	1.08361	1.14008						29.7325	1.01182	1.07715	1.05559
12.0088	1.04232	1.11293	1.08472	1.13489	1.08601	1.13999						29.75	1.01192	1.07759	1.05728
12.0546	1.04212	1.11232	1.07863	1.13278	1.08199	1.14685						29.7675	1.01225	1.07964	1.0586
12.1005	1.04202	1.11308	1.08388	1.12941	1.08437	1.13912						29.785	1.01397	1.07525	1.056
12.1466	1.04202	1.11596	1.08479	1.12886	1.08293	1.14343						29.8025	1.01159	1.07675	1.05824
12.1929	1.0434	1.11319	1.08404	1.12843	1.08247	1.14298						29.82	1.01353	1.07859	1.05654
12.2394	1.04377	1.11336	1.08301	1.13165	1.08108	1.14372						29.8375	1.01127	1.07814	1.0564
12.286	1.04077	1.11691	1.08278	1.12803	1.09106	1.13858						29.855	1.01323	1.0783	1.05493
12.3328	1.04332	1.11476	1.08342	1.12981	1.08345	1.14067						29.8725	1.01345	1.07982	1.0561
12.3798	1.04074	1.11617	1.08337	1.13304	1.08079	1.14417						29.89	1.01212	1.07932	1.05723
12.427	1.04206	1.11664	1.08732	1.12765	1.08175	1.1425						29.9075	1.01207	1.07828	1.05305
12.4743	1.04667	1.11473	1.08171	1.12914	1.07747	1.14365						29.925	1.01267	1.0785	1.05777
12.5219	1.04411	1.11555	1.08404	1.13055	1.08796	1.14236						29.9425	1.01294	1.0774	1.05737
12.5696	1.04581	1.11611	1.08263	1.13195	1.08506	1.14207						29.96	1.01106	1.07759	1.05683
12.6175	1.04513	1.11676	1.08201	1.13333	1.08896	1.13655						29.9775	1.01216	1.07787	1.05671
12.6656	1.04107	1.11584	1.08832	1.13304	1.08493	1.14035						29.995	1.01155	1.07993	1.05699
12.7139	1.04371	1.11797	1.08468	1.13068	1.08505	1.14225						30.0125	1.01321	1.07953	1.05498
12.7623	1.04034	1.11532	1.0823	1.12952	1.08559	1.14615						30.03	1.01274	1.07732	1.05975
12.8109	1.04309	1.12058	1.08558	1.12979	1.08672	1.14017						30.0475	1.01433	1.07975	1.05392
12.8597	1.04478	1.11624	1.08796	1.13139	1.08556	1.14134						30.065	1.01157	1.07941	1.05781
12.9088	1.04433	1.11837	1.08598	1.13057	1.08393	1.14039						30.0825	1.01146	1.07736	1.05511
12.9579	1.04632	1.11705	1.08836	1.13117	1.08516	1.14167						30.1	1.01519	1.07681	1.05607
13.0073	1.04797	1.11965	1.08146	1.12858	1.08539	1.14281						30.1175	1.01159	1.07704	1.05742
13.0569	1.04325	1.11481	1.08179	1.12766	1.09211	1.1435						30.135	1.01271	1.07979	1.05702
13.1067	1.03984	1.11957	1.0826	1.13376	1.0781	1.14599						30.1525	1.01335	1.0776	1.05803
13.1566	1.04332	1.11944	1.08166	1.13005	1.0879	1.14499						30.17	1.01169	1.07742	1.05642
13.2067	1.04239	1.11454	1.08657	1.12868	1.08477	1.14619						30.1875	1.0109	1.07839	1.05764
13.257	1.04533	1.11411	1.0826	1.13147	1.08646	1.14984						30.205	1.0114	1.07799	1.05616
13.3076	1.04008	1.11759	1.08504	1.13573	1.08335	1.14382						30.2225	1.01307	1.07867	1.05589
13.3583	1.03964	1.11677	1.08319	1.13439	1.07601	1.13957						30.24	1.01161	1.07792	1.05712
13.4092	1.04476	1.11717	1.08356	1.13423	1.0829	1.14481						30.2575	1.01225	1.0772	1.05725
13.4603	1.0447	1.11693	1.08506	1.13424	1.09037	1.14252						30.275	1.01141	1.07875	1.05686
13.5116	1.04087	1.1153	1.08448	1.13378	1.08852	1.13969						30.2925	1.01202	1.07926	1.05845
13.5631	1.04206	1.12047	1.08658	1.1317	1.0837	1.14002						30.31	1.00947	1.07852	1.05409
13.6147	1.04205	1.12181	1.08714	1.13157	1.08285	1.14471						30.3275	1.01481	1.07773	1.0582
13.6666	1.04131	1.11591	1.08651	1.13095	1.07966	1.139						30.345	1.01226	1.07831	1.05914
13.7187	1.04366	1.11734	1.08432	1.13073	1.08438	1.14061						30.3625	1.01097	1.07726	1.05568
13.771	1.0441	1.12004	1.08358	1.13486	1.07587	1.13861						30.38	1.01246	1.07872	1.05538
13.8234	1.04327	1.11865	1.08431	1.134	1.07987	1.14026						30.3975	1.01145	1.07788	1.05669
13.8761	1.04502	1.1183	1.08682	1.1282	1.08592	1.14088						30.415	1.01064	1.07872	1.05509
13.929	1.04198	1.11834	1.08108	1.13073	1.08564	1.13933						30.4325	1.01182	1.07857	1.05799
13.9821	1.04141	1.11664	1.08486	1.12945	1.08386	1.14596						30.45	1.0143	1.07754	1.05752
14.0353	1.04325	1.11391	1.08001	1.13142	1.08461	1.14381						30.4675	1.01447	1.07739	1.05665
14.0888	1.04108	1.12226	1.08502	1.13237	1.08373	1.13714						30.485	1.01256	1.07719	1.05657
14.1425	1.03993	1.12159	1.08824	1.1344	1.09146	1.14508						30.5025	1.01502	1.07888	1.05894
14.1964	1.04531	1.11556	1.08733	1.13472	1.08527	1.14179						30.52	1.01464	1.08113	1.05738
14.2505	1.04116	1.11686	1.08811	1.13463	1.0793	1.14107						30.5375	1.01092	1.07861	1.05869
14.3048	1.04601	1.11801	1.08635	1.13281	1.08616	1.14242						30.555	1.01354	1.07935	1.05714
14.3593	1.04191	1.11325	1.08674	1.13167	1.08051	1.1413						30.5725	1.01123	1.078	1.05739
14.414	1.03907	1.11987	1.08414	1.13223	1.08908	1.14192						30.59	1.01156	1.07758	1.05664
14.4689	1.04544	1.11813	1.08663	1.13322	1.08895	1.14482						30.6075	1.0124	1.07644	1.05731
14.524	1.04502	1.11904	1.08922	1.13098	1.08697	1.13647						30.625	1.01096	1.07929	1.06235
14.5794	1.04414	1.11669	1.08859	1.13056	1.08749	1.14268						30.6425	1.01209	1.07789	1.05714
14.6349	1.0435	1.11456	1.0825	1.12864	1.08856	1.14427						30.66	1.01232	1.07891	1.05535
14.6907	1.04062	1.11969	1.08651	1.13098	1.08154	1.14724						30.6775	1.01171	1.07954	1.0593
14.7467	1.04394	1.1158	1.08569	1.13348	1.09207	1.15043						30.695	1.01327	1.07685	1.05864
14.8029	1.04607	1.12015	1.08149	1.13391	1.08735	1.14211						30.7125	1.01203	1.0802	1.05781
14.8593	1.0457	1.12076	1.08739	1.13311	1.08124	1.14836						30.73	1.01286	1.07816	1.0558
14.9159	1.0431	1.12102	1.08467	1.13063	1.09114	1.14233						30.7475	1.01282	1.08011	1.05871
14.9727	1.04154	1.11675	1.08432	1.13623	1.08454	1.14388						30.765	1.01201	1.07874	1.05454
15.0298	1.04619	1.11942	1.08725	1.13208	1.08996	1.14451						30.7825	1.01269	1.07984	1.05799
15.087	1.04678	1.11405	1.08835	1.13137	1.08757	1.14232						30.8	1.01145	1.07834	1.05656
15.1445	1.04219	1.11824	1.085	1.13086	1.08062	1.14568						30.8175	1.01189	1.08046	1.05449
15.2022	1.04837	1.11887	1.08114	1.13467	1.0842	1.14353						30.835	1.01283	1.07898	1.05539
15.2601	1.04299	1.12159	1.08702	1.13158	1.08175	1.1454						30.8525	1.01478	1.08122	1.05725
15.3183	1.04341	1.11938	1.08495	1.13459	1.08719	1.13889						30.87	1.01408	1.07959	1.05583
15.3767	1.04726	1.1184	1.08754	1.13026	1.08561	1.1408						30.8875	1.01386	1.07754	1.05892
15.4353	1.04473	1.11593	1.08424	1.13558	1.08981	1.13883						30.905	1.01405	1.08041	1.05537
15.4941	1.04011	1.11861	1.08697	1.13231	1.08297	1.14865						30.9225	1.01312	1.07919	1.05802
15.5531	1.04344	1.11905	1.08834	1.13291	1.0856	1.1431						30.94	1.01192	1.07792	1.05588
15.6124	1.04373	1.12279	1.09236	1.13358	1.08587	1.14134						30.9575	1.01101	1.07658	1.06168
15.6718	1.04739	1.11948	1.08847	1.13417	1.08254	1.14313						30.975	1.01072	1.07881	1.05825
15.7316	1.04764	1.11726	1.08573	1.1334	1.08278	1.14482						30.9925	1.01329	1.07973	1.05831
15.7915	1.04229	1.11743	1.08329	1.13249	1.08943	1.14167						31.01	1.01129	1.0797	1.0551
15.8517	1.04285	1.11988	1.0873	1.13345	1.08414	1.13705						31.0275	1.01319	1.07843	1.05892
15.9121	1.04185	1.12004	1.08884	1.135	1.08814	1.14623						31.045	1.01365	1.07845	1.05565
15.9727	1.04402	1.11658	1.08678	1.13086	1.09111	1.14423						31.0625	1.00978	1.08032	1.05689
16.0335	1.04723	1.11689	1.08195	1.1317	1.09149	1.14453						31.08	1.01379	1.08183	1.05713
16.0946	1.04326	1.11495	1.08313	1.13437	1.08397	1.14639						31.0975	1.01289	1.07872	1.05898
16.156	1.04788	1.12155	1.09151	1.13523	1.08845	1.14198						31.115	1.01283	1.07805	1.05652
16.2175	1.04635	1.11994	1.08591	1.13093	1.08766	1.13975						31.1325	1.01332	1.07872	1.0564
16.2793	1.04074	1.12461	1.08276	1.13259	1.08644	1.14364						31.15	1.01309	1.07797	1.05568
16.3413	1.04205	1.1162	1.08278	1.132	1.09003	1.14833						31.1675	1.01423	1.07814	1.05675
16.4036	1.04446	1.12096	1.0876	1.13602	1.08605	1.1517						31.185	1.01469	1.07881	1.05705
16.4661	1.04794	1.11685	1.08085	1.13175	1.07873	1.14715						31.2025	1.01176	1.07858	1.05808
16.5288	1.04607	1.11614	1.08401	1.13297	1.08731	1.1495						31.22	1.01214	1.0794	1.05493
16.5918	1.04189	1.12014	1.08476	1.13229	1.08695	1.14711						31.2375	1.01117	1.0779	1.05619
16.655	1.0414	1.11558	1.08766	1.1345	1.0881	1.1462						31.255	1.01355	1.08015	1.05709
16.7185	1.0472	1.11877	1.0882	1.13233	1.08651	1.14553						31.2725	1.00957	1.07875	1.05542
16.7822	1.04463	1.12126	1.08918	1.13808	1.08614	1.14724						31.29	1.01428	1.0788	1.06008
16.8461	1.04297	1.11536	1.0882	1.13736	1.08664	1.14264						31.3075	1.01513	1.07844	1.05668
16.9103	1.04489	1.1194	1.08883	1.13357	1.08997	1.14482						31.325	1.01289	1.07781	1.0568
16.9747	1.04598	1.12432	1.08937	1.13575	1.08815	1.14462						31.3425	1.01066	1.07797	1.05588
17.0394	1.04372	1.11895	1.08753	1.13127	1.08156	1.14185						31.36	1.01369	1.07796	1.05544
17.1043	1.0449	1.12023	1.08497	1.13131	1.08005	1.14869						31.3775	1.01341	1.07817	1.058
17.1695	1.04582	1.12046	1.08306	1.13089	1.08688	1.14323						31.395	1.01201	1.07633	1.05776
17.2349	1.04491	1.12065	1.08685	1.12591	1.08262	1.14835						31.4125	1.01235	1.08045	1.05947
17.3005	1.04309	1.11727	1.0846	1.13287	1.08708	1.14645						31.43	1.01243	1.07884	1.05564
17.3664	1.04459	1.11529	1.08593	1.13379	1.09718	1.14206						31.4475	1.01463	1.0778	1.05564
17.4326	1.04313	1.12237	1.08781	1.13865	1.08406	1.14418						31.465	1.00958	1.07787	1.05654
17.499	1.04522	1.12215	1.09039	1.13046	1.08937	1.14459						31.4825	1.01467	1.07734	1.05722
17.5657	1.04348	1.1191	1.08799	1.1334	1.08937	1.14603						31.5	1.01091	1.07986	1.05709
17.6326	1.04593	1.12009	1.08737	1.13569	1.08654	1.15431						31.5175	1.01346	1.0788	1.05537
17.6998	1.04281	1.119	1.08553	1.13553	1.08868	1.14363						31.535	1.01133	1.07813	1.05679
17.7672	1.04859	1.11746	1.08347	1.13764	1.08468	1.14111						31.5525	1.01038	1.07861	1.05656
17.8349	1.04594	1.12004	1.09454	1.13566	1.08883	1.14666						31.57	1.01181	1.07702	1.0567
17.9029	1.04421	1.11837	1.0883	1.13682	1.08179	1.14271						31.5875	1.0115	1.08061	1.05546
17.9711	1.04092	1.12074	1.0865	1.13623	1.0854	1.14236						31.605	1.01362	1.07994	1.05987
18.0395	1.0419	1.12098	1.08473	1.13021	1.09789	1.14527						31.6225	1.01181	1.07876	1.05897
18.1083	1.04423	1.11988	1.09021	1.13397	1.08843	1.14097						31.64	1.01173	1.07604	1.05548
18.1772	1.04184	1.11802	1.08428	1.13279	1.08812	1.14418						31.6575	1.01338	1.08067	1.05866
18.2465	1.03944	1.11849	1.08274	1.13324	1.09228	1.14484						31.675	1.01218	1.08041	1.05863
18.316	1.0475	1.11873	1.0888	1.13695	1.09378	1.14095						31.6925	1.01472	1.07893	1.05479
18.3858	1.04359	1.12244	1.08559	1.13558	1.09299	1.14429						31.71	1.01235	1.0771	1.05709
18.4559	1.04697	1.12043	1.08812	1.13328	1.08225	1.15012						31.7275	1.01328	1.07939	1.0569
18.5262	1.04548	1.12275	1.09086	1.13362	1.083	1.1432						31.745	1.01542	1.08	1.05793
18.5967	1.04432	1.11686	1.08693	1.13423	1.09252	1.15011						31.7625	1.00863	1.07914	1.05631
18.6676	1.04333	1.11665	1.08894	1.13807	1.09068	1.15036						31.78	1.01274	1.07863	1.05673
18.7387	1.04385	1.12072	1.08756	1.13008	1.08931	1.14755						31.7975	1.01186	1.07832	1.05733
18.8101	1.04615	1.12061	1.08954	1.13524	1.09376	1.14432						31.815	1.01403	1.08092	1.05881
18.8818	1.0426	1.12343	1.08587	1.1379	1.0917	1.14618						31.8325	1.00871	1.07935	1.05317
18.9537	1.04534	1.12103	1.0835	1.13438	1.09185	1.1485						31.85	1.01237	1.07918	1.06054
19.0259	1.04441	1.11898	1.08448	1.1381	1.09085	1.14757						31.8675	1.01285	1.07902	1.05549
19.0984	1.04143	1.12269	1.09242	1.13468	1.09198	1.14593						31.885	1.00976	1.07903	1.05644
19.1711	1.0444	1.11798	1.08284	1.13389	1.08684	1.14781						31.9025	1.01358	1.07961	1.05585
19.2442	1.04537	1.12191	1.0852	1.13965	1.08972	1.15228						31.92	1.01272	1.0808	1.0565
19.3175	1.04561	1.11895	1.08919	1.13324	1.08927	1.14687						31.9375	1.01087	1.07844	1.05544
19.3911	1.04253	1.12126	1.08693	1.13674	1.09702	1.14836						31.955	1.01238	1.07833	1.05794
19.465	1.04322	1.12262	1.0913	1.13062	1.09339	1.14228						31.9725	1.0135	1.08023	1.05704
19.5391	1.0413	1.11878	1.09189	1.13494	1.07834	1.1432						31.99	1.013	1.07948	1.05591
19.6135	1.04187	1.11835	1.08756	1.13217	1.09651	1.14791						32.0075	1.01045	1.08058	1.05943
19.6883	1.0453	1.11997	1.08817	1.1316	1.08658	1.15292						32.025	1.01174	1.08156	1.05492
19.7633	1.04742	1.11911	1.08615	1.13601	1.08903	1.14948						32.0425	1.01308	1.08023	1.05593
19.8386	1.04306	1.1174	1.09221	1.13431	1.08898	1.16228						32.06	1.01066	1.07875	1.05806
19.9141	1.04469	1.12059	1.08931	1.13562	1.08763	1.14827						32.0775	1.01119	1.08009	1.05709
20	1.0442	1.12147	1.08916	1.13202	1.09127	1.14773						32.095	1.0145	1.08157	1.05865
												32.1125	1.01443	1.07927	1.05535
												32.13	1.01143	1.08041	1.05601
												32.1475	1.01119	1.07983	1.05462
												32.165	1.01423	1.07964	1.05816
												32.1825	1.01024	1.07983	1.05334
												32.2	1.01448	1.08077	1.05858
												32.2175	1.01312	1.07978	1.05702
												32.235	1.01519	1.08022	1.05702
												32.2525	1.01305	1.07809	1.05679
												32.27	1.01391	1.08071	1.05653
												32.2875	1.01148	1.07797	1.05736
												32.305	1.01375	1.07874	1.0592
												32.3225	1.01563	1.07977	1.0554
												32.34	1.01113	1.07753	1.05615
												32.3575	1.01265	1.07997	1.05621
												32.375	1.01317	1.07857	1.05904
												32.3925	1.01369	1.07873	1.05747
												32.41	1.0119	1.0805	1.06066
												32.4275	1.01272	1.08162	1.056
												32.445	1.01455	1.08097	1.05795
												32.4625	1.01298	1.08128	1.05735
												32.48	1.01238	1.07942	1.06054
												32.4975	1.01167	1.0788	1.05805
												32.515	1.01197	1.08085	1.05516
												32.5325	1.01306	1.07922	1.05967
												32.55	1.01329	1.08033	1.05642
												32.5675	1.01227	1.07909	1.05673
												32.585	1.0136	1.07935	1.059
												32.6025	1.01368	1.07992	1.05753
												32.62	1.01319	1.07941	1.06024
												32.6375	1.01123	1.08119	1.05845
												32.655	1.01147	1.08007	1.05591
												32.6725	1.01092	1.08059	1.05812
												32.69	1.01489	1.0779	1.05723
												32.7075	1.01056	1.07908	1.05575
												32.725	1.01412	1.08046	1.06004
												32.7425	1.0136	1.08097	1.05883
												32.76	1.01372	1.07943	1.05818
												32.7775	1.01011	1.08037	1.05905
												32.795	1.01326	1.0784	1.05912
												32.8125	1.01212	1.0798	1.05631
												32.83	1.01099	1.0801	1.05777
												32.8475	1.01449	1.0794	1.05793
												32.865	1.01011	1.08081	1.05696
												32.8825	1.01194	1.08068	1.05707
												32.9	1.01419	1.08204	1.05895
												32.9175	1.01393	1.08164	1.05606
												32.935	1.01248	1.08042	1.05632
												32.9525	1.01449	1.07948	1.06004
												32.97	1.01184	1.07817	1.059
												32.9875	1.01323	1.08154	1.05749
												33.005	1.01459	1.07974	1.0576
												33.0225	1.01159	1.0807	1.05585
												33.04	1.01277	1.07765	1.05897
												33.0575	1.01336	1.07869	1.05727
												33.075	1.00933	1.07943	1.05563
												33.0925	1.01186	1.07998	1.05781
												33.11	1.01389	1.08069	1.05795
												33.1275	1.01419	1.07949	1.06003
												33.145	1.01383	1.07854	1.05962
												33.1625	1.01375	1.0789	1.05662
												33.18	1.01331	1.07719	1.05665
												33.1975	1.01373	1.07787	1.05805
												33.215	1.01322	1.08065	1.05988
												33.2325	1.01187	1.08117	1.05639
												33.25	1.01083	1.08018	1.05738
												33.2675	1.01234	1.07931	1.05646
												33.285	1.01136	1.07909	1.05543
												33.3025	1.01403	1.07981	1.05964
												33.32	1.01195	1.07902	1.05811
												33.3375	1.01354	1.08073	1.05996
												33.355	1.01304	1.08148	1.06067
												33.3725	1.0155	1.08134	1.05683
												33.39	1.01535	1.08053	1.05564
												33.4075	1.00908	1.07965	1.05517
												33.425	1.01125	1.08141	1.05908
												33.4425	1.01372	1.08103	1.05807
												33.46	1.01351	1.08163	1.05838
												33.4775	1.0145	1.07981	1.05566
												33.495	1.0137	1.0816	1.05441
												33.5125	1.0144	1.07899	1.05849
												33.53	1.01451	1.07821	1.05892
												33.5475	1.01369	1.07967	1.05602
												33.565	1.01186	1.08207	1.0577
												33.5825	1.01399	1.08207	1.05602
												33.6	1.01192	1.07853	1.05784
												33.6175	1.01517	1.08044	1.05854
												33.635	1.01179	1.08007	1.05692
												33.6525	1.01313	1.0807	1.05677
												33.67	1.01417	1.07977	1.05665
												33.6875	1.01481	1.07969	1.05954
												33.705	1.01442	1.08065	1.05864
												33.7225	1.01186	1.08019	1.05725
												33.74	1.01541	1.07955	1.05739
												33.7575	1.0128	1.08089	1.0574
												33.775	1.01238	1.08029	1.05849
												33.7925	1.01358	1.08327	1.0585
												33.81	1.01409	1.07878	1.05588
												33.8275	1.01418	1.07803	1.06006
												33.845	1.01327	1.08149	1.05751
												33.8625	1.01162	1.07978	1.05944
												33.88	1.01415	1.08077	1.05811
												33.8975	1.01305	1.08159	1.05859
												33.915	1.01155	1.07991	1.05722
												33.9325	1.01201	1.08146	1.0584
												33.95	1.01171	1.082	1.05768
												33.9675	1.01351	1.08249	1.05867
												33.985	1.01289	1.07966	1.05776
												34.0025	1.01362	1.07979	1.06085
												34.02	1.01274	1.08124	1.05679
												34.0375	1.01552	1.08043	1.05656
												34.055	1.01285	1.08078	1.05749
												34.0725	1.01271	1.07917	1.05847
												34.09	1.01217	1.07944	1.0584
												34.1075	1.01187	1.07959	1.05612
												34.125	1.01265	1.07938	1.05787
												34.1425	1.01201	1.0789	1.05696
												34.16	1.01362	1.08106	1.05728
												34.1775	1.01283	1.08045	1.0598
												34.195	1.01065	1.08007	1.05795
												34.2125	1.01208	1.08186	1.05612
												34.23	1.01013	1.08146	1.05781
												34.2475	1.0138	1.0823	1.05736
												34.265	1.01098	1.08212	1.06002
												34.2825	1.01158	1.08017	1.05513
												34.3	1.01194	1.07985	1.05728
												34.3175	1.01196	1.0816	1.05844
												34.335	1.01262	1.08008	1.05976
												34.3525	1.01434	1.08185	1.05968
												34.37	1.0144	1.08121	1.05705
												34.3875	1.01319	1.08159	1.05829
												34.405	1.01225	1.08303	1.06091
												34.4225	1.01378	1.07971	1.05638
												34.44	1.01592	1.0782	1.05943
												34.4575	1.01139	1.08044	1.05801
												34.475	1.01306	1.08002	1.05926
												34.4925	1.01451	1.07973	1.05775
												34.51	1.01539	1.07773	1.0572
												34.5275	1.01405	1.07931	1.05984
												34.545	1.01168	1.07929	1.05769
												34.5625	1.01322	1.07983	1.05767
												34.58	1.01213	1.07946	1.05619
												34.5975	1.0119	1.07765	1.0596
												34.615	1.01283	1.07758	1.05741
												34.6325	1.01323	1.08069	1.05726
												34.65	1.01341	1.07903	1.05802
												34.6675	1.01214	1.08137	1.05696
												34.685	1.01319	1.08077	1.05669
												34.7025	1.01232	1.07964	1.05713
												34.72	1.01231	1.07958	1.05871
												34.7375	1.01561	1.08082	1.05679
												34.755	1.01295	1.08048	1.05829
												34.7725	1.01435	1.08142	1.06055
												34.79	1.0132	1.07999	1.05712
												34.8075	1.01514	1.07872	1.05937
												34.825	1.01005	1.07956	1.05893
												34.8425	1.0121	1.08294	1.05605
												34.86	1.01129	1.08013	1.06123
												34.8775	1.01334	1.08165	1.05575
												34.895	1.01221	1.07976	1.06066
												34.9125	1.01305	1.08416	1.0583
												34.93	1.01166	1.08095	1.05748
												34.9475	1.01309	1.07989	1.05742
												34.965	1.01004	1.0807	1.0567
												34.9825	1.01281	1.08251	1.05918
												35	1.01344	1.07946	1.05653

## Sheet: fig.S2C
Time (s)	G(τ) W11	G(τ) W11L
7.98e-08	2.21752	1.98042
8.62e-08	2.19925	1.96438
9.26e-08	2.19007	1.9415
9.9e-08	2.16488	1.93631
1.05e-07	2.17612	1.94511
1.12e-07	2.16451	1.91932
1.18e-07	2.15202	1.91714
1.25e-07	2.16302	1.91721
1.34e-07	2.15074	1.92101
1.47e-07	2.123	1.905
1.6e-07	2.11364	1.89531
1.73e-07	2.10412	1.88831
1.85e-07	2.10023	1.88884
1.98e-07	2.1012	1.8665
2.11e-07	2.07208	1.86386
2.24e-07	2.07292	1.87037
2.37e-07	2.07411	1.85727
2.49e-07	2.04182	1.84535
2.69e-07	2.04406	1.84079
2.94e-07	2.02632	1.8181
3.2e-07	2.01666	1.81677
3.45e-07	2.00434	1.79656
3.71e-07	1.98558	1.79419
3.97e-07	1.97826	1.77912
4.22e-07	1.97156	1.76447
4.48e-07	1.95589	1.75706
4.73e-07	1.94683	1.7472
4.99e-07	1.94144	1.74304
5.37e-07	1.91914	1.73629
5.89e-07	1.89883	1.71074
6.4e-07	1.88603	1.70041
6.91e-07	1.86293	1.68398
7.42e-07	1.84593	1.66793
7.93e-07	1.83554	1.65547
8.45e-07	1.81676	1.6471
8.96e-07	1.80417	1.63267
9.47e-07	1.78909	1.62113
9.98e-07	1.77649	1.61239
1.07e-06	1.75879	1.59626
1.18e-06	1.73653	1.57561
1.28e-06	1.71475	1.55367
1.38e-06	1.69055	1.53992
1.48e-06	1.66628	1.52307
1.59e-06	1.65293	1.50907
1.69e-06	1.63419	1.49324
1.79e-06	1.61905	1.47843
1.89e-06	1.59979	1.4695
2e-06	1.59093	1.45645
2.15e-06	1.56936	1.43788
2.35e-06	1.54288	1.41753
2.56e-06	1.5196	1.39966
2.76e-06	1.50029	1.38149
2.97e-06	1.48247	1.36771
3.17e-06	1.46378	1.35481
3.38e-06	1.44727	1.34226
3.58e-06	1.43387	1.32876
3.79e-06	1.42238	1.32032
3.99e-06	1.40942	1.30987
4.3e-06	1.39191	1.2971
4.71e-06	1.3732	1.28222
5.12e-06	1.35802	1.269
5.53e-06	1.34299	1.25704
5.94e-06	1.3281	1.24717
6.35e-06	1.32228	1.23896
6.76e-06	1.31125	1.23184
7.17e-06	1.30271	1.22404
7.58e-06	1.29461	1.21955
7.99e-06	1.28675	1.21358
8.6e-06	1.27722	1.20641
9.42e-06	1.26705	1.19736
1.02e-05	1.25615	1.19094
1.11e-05	1.25047	1.1855
1.19e-05	1.24048	1.17846
1.27e-05	1.23473	1.17431
1.35e-05	1.22836	1.169
1.43e-05	1.22217	1.1659
1.52e-05	1.21586	1.16165
1.6e-05	1.2123	1.15743
1.72e-05	1.20342	1.15219
1.88e-05	1.19352	1.14532
2.05e-05	1.18623	1.14065
2.21e-05	1.17862	1.13494
2.38e-05	1.16993	1.12968
2.54e-05	1.16453	1.12609
2.7e-05	1.15791	1.12065
2.87e-05	1.15128	1.11696
3.03e-05	1.14514	1.11187
3.19e-05	1.13979	1.1074
3.44e-05	1.1315	1.10239
3.77e-05	1.12214	1.09531
4.1e-05	1.11266	1.08798
4.42e-05	1.10391	1.08221
4.75e-05	1.09579	1.07624
5.08e-05	1.08836	1.07023
5.41e-05	1.08033	1.06404
5.73e-05	1.0733	1.05858
6.06e-05	1.06644	1.05401
6.39e-05	1.06029	1.04938
6.88e-05	1.05165	1.04187
7.54e-05	1.03986	1.03293
8.19e-05	1.02882	1.02388
8.85e-05	1.01888	1.01542
9.5e-05	1.00886	1.00747
0.000102	1	1
0.000108	0.99127	0.99288
0.000115	0.98295	0.98563
0.000121	0.97529	0.97895
0.000128	0.96706	0.97247
0.000138	0.95685	0.96312
0.000151	0.94334	0.95134
0.000164	0.93027	0.93958
0.000177	0.91859	0.9288
0.00019	0.90669	0.91831
0.000203	0.89603	0.90825
0.000216	0.88554	0.89867
0.000229	0.87573	0.8889
0.000242	0.86616	0.88017
0.000256	0.85637	0.87117
0.000275	0.84311	0.85858
0.000301	0.82643	0.84263
0.000328	0.8104	0.82719
0.000354	0.79557	0.81287
0.00038	0.78116	0.79919
0.000406	0.76754	0.78592
0.000433	0.75492	0.77318
0.000459	0.74211	0.7611
0.000485	0.73017	0.74944
0.000511	0.71884	0.73813
0.000551	0.70258	0.72205
0.000603	0.68169	0.70188
0.000655	0.66275	0.68272
0.000708	0.64447	0.6648
0.00076	0.62761	0.64808
0.000813	0.61133	0.63207
0.000865	0.59632	0.61675
0.000918	0.58167	0.60238
0.00097	0.5682	0.58852
0.00102	0.55512	0.57579
0.0011	0.53698	0.5571
0.00121	0.51442	0.53418
0.00131	0.49372	0.51346
0.00142	0.47486	0.49411
0.00152	0.45725	0.47626
0.00163	0.44083	0.45959
0.00173	0.42586	0.44407
0.00184	0.4116	0.42968
0.00194	0.39844	0.41627
0.00204	0.3863	0.40358
0.0022	0.369	0.38591
0.00241	0.34823	0.36425
0.00262	0.32974	0.34509
0.00283	0.31295	0.32775
0.00304	0.29788	0.31219
0.00325	0.28399	0.29781
0.00346	0.27155	0.28433
0.00367	0.26004	0.2723
0.00388	0.24951	0.26121
0.00409	0.23961	0.25102
0.0044	0.22628	0.23684
0.00482	0.21071	0.22028
0.00524	0.19684	0.20606
0.00566	0.18485	0.19337
0.00608	0.17426	0.18179
0.0065	0.16462	0.17148
0.00692	0.15627	0.1624
0.00734	0.14862	0.15405
0.00776	0.14158	0.14615
0.00818	0.13495	0.13923
0.00881	0.12608	0.13009
0.00965	0.11548	0.11937
0.01049	0.1065	0.11057
0.01132	0.09896	0.10296
0.01216	0.093	0.09589
0.013	0.08752	0.08922
0.01384	0.08228	0.08358
0.01468	0.0772	0.07858
0.01552	0.07286	0.07413
0.01636	0.06886	0.06992
0.01762	0.06288	0.06456
0.01929	0.05645	0.05896
0.02097	0.05158	0.05448
0.02265	0.04747	0.05038
0.02433	0.04407	0.04638
0.026	0.04081	0.04303
0.02768	0.0381	0.04035
0.02936	0.03581	0.03765
0.03104	0.03388	0.03513
0.03272	0.03237	0.03321
0.03523	0.0301	0.03112
0.03859	0.02739	0.0279
0.04194	0.02422	0.02564
0.0453	0.0226	0.02375
0.04865	0.02127	0.02133
0.05201	0.01902	0.01979
0.05536	0.01801	0.01828
0.05872	0.01689	0.01565
0.06208	0.01572	0.01413
0.06543	0.01424	0.01364
0.07046	0.01297	0.01273
0.07718	0.01168	0.01131
0.08389	0.01088	0.01056
0.0906	0.00974	0.00965
0.09731	0.00942	0.00885
0.10402	0.00798	0.00777
0.11073	0.00671	0.00841
0.11744	0.00696	0.00774
0.12415	0.00657	0.00689
0.13086	0.00543	0.00662
0.14093	0.0051	0.00565
0.15435	0.00425	0.00416
0.16777	0.00449	0.00435
0.18119	0.00347	0.00427
0.19462	0.00223	0.00277
0.20804	0.00249	0.00208
0.22146	0.00252	0.00124
0.23488	0.00261	0.0013
0.2483	0.00204	0.00205
0.26172	0.00114	0.00183
0.28186	0.00116	0.00113
0.3087	0.000911	-0.00011
0.33554	0.000388	0.000665
0.36239	0.0005	0.00104
0.38923	0.000101	0.000125
0.41607	0.000317	1.24e-05
0.44292	-7.46e-05	-0.00037
0.46976	0.000515	-0.00073
0.49661	0.000735	0.000388
0.52345	-1.83e-05	0.000237
0.56371	-2.79e-05	-0.00016
0.6174	-0.00049	0.000937
0.67109	-0.00047	0.000587
0.72478	-0.00029	0.000641
0.77846	0.000761	0.00053
0.83215	-0.00087	0.000903
0.88584	-0.00129	0.000629
0.93952	-0.00016	0.000357
0.99321	-0.00125	-0.00036
