# Supplementary material for: A switch from α‐helical to β‐strand conformation during co‐translational protein folding
Source: EMBO J. 2022 Jan 7;41(4):e109175. doi: 10.15252/embj.2021109175 (PMC8844987; doi:10.15252/embj.2021109175)
Supplement: Supplementary file 13 — Source Data for Figure 1 [file EMBJ-41-e109175-s004.zip › source_data_fig1/fig1.xlsx]

## Sheet: fig.1D
time (s)	CspA14 PET efficiency		Time, s	CspA19 gel				Time (s)	CspA19 PET efficiency		Time, s	CspA27 gel				time (s)	CspA27 PET efficiency
0.500838	0.0342002		0	0	0	0		0.500838	0.00603925		0	0	0	0		0.500838	-0.00699984
0.502787	0.00833299		1	0.093735	0.125465	0.18419		0.502787	0.0284962		1	0.00243	5.59e-05	0		0.502787	-0.0303223
0.504737	-0.010621		2	0.297544	0.348637	0.313662		0.504737	0.0425851		2	0.001055	3.04e-05	0		0.504737	-0.033838
0.5067	-0.0194405		3	0.544378	0.478053	0.412682		0.5067	0.0500187		3	0	0	0		0.5067	-0.0555002
0.508663	-0.0291772		4	0.711016	0.70225	0.62981		0.508663	0.0487778		4	0.04492	0.092346	0		0.508663	-0.0547227
0.510638	-0.0245589		5	0.769165	0.77734	0.733966		0.510638	0.0372294		5	0.097787	0.108049	0.052297		0.510638	-0.0509835
0.512625	-0.0351302		6	0.831698	0.897259	0.935921		0.512625	0.0434239		6	0.191867	0.183165	0.081505		0.512625	-0.0530235
0.514612	-0.0481269		7	0.86906	0.908641	0.894637		0.514612	0.0514662		7	0.385046	0.377367	0.300757		0.514612	-0.0654445
0.516613	-0.0448478		8	0.910565	0.900217	0.913087		0.516613	0.0462587		8	0.334657	0.378881	0.379576		0.516613	-0.0768089
0.518613	-0.0338121		9	0.880261	0.905511	0.942861		0.518613	0.054385		9	0.526723	0.508649	0.515896		0.518613	-0.0811155
0.520625	0.00058338		10	0.918956	0.966072	0.912631		0.520625	0.0497756		10	0.510314	0.592121	0.475077		0.520625	-0.071095
0.52265	0.0200381		11	0.912097	0.977283	0.976278		0.52265	0.0451817		11	0.66989	0.757764	0.648602		0.52265	-0.0858407
0.524675	0.0312164		12	0.89459	1.01441	0.950539		0.524675	0.0283575		12	0.722169	0.697843	0.691555		0.524675	-0.0815631
0.526712	0.0342278		13	0.892611	1.00797	0.995608		0.526712	0.0211315		13	0.740485	0.904854	0.802446		0.526712	-0.0794161
0.52875	0.0227413		14	0.981554	0.974298	0.988042		0.52875	-0.00737072		14	0.849756	0.981792	0.911154		0.52875	-0.0693227
0.5308	0.0150493		16	0.98944	0.957981	0.919305		0.5308	-0.0107801		16	0.940099	0.979217	0.960124		0.5308	-0.0503278
0.532862	-0.000474276		18	0.962378	0.98396	1.00921		0.532862	-0.0140566		18	0.918256	1.03339	0.980581		0.532862	-0.0266688
0.534938	-0.0160119		20	1	1	1		0.534938	-0.000708679		20	1	1	1		0.534938	0.00916668
0.537013	-0.00457884							0.537013	0.0194364							0.537013	0.0249825
0.539087	-0.0217905							0.539087	0.0270619							0.539087	0.00545612
0.541175	-0.0263319							0.541175	0.0220601							0.541175	-0.0235955
0.543275	-0.0383658							0.543275	0.0163046							0.543275	-0.0426424
0.545388	-0.0391232							0.545388	-0.0090367							0.545388	-0.0506153
0.5475	-0.0420144							0.5475	-0.016787							0.5475	-0.0420473
0.549625	-0.0277202							0.549625	-0.00690444							0.549625	-0.0246594
0.55175	-0.00518106							0.55175	-0.000177245							0.55175	-0.00203217
0.553887	0.0226663							0.553887	0.0129132							0.553887	0.00489031
0.556037	0.0417604							0.556037	0.00494166							0.556037	-0.00540858
0.5582	0.0372071							0.5582	-0.0147838							0.5582	-0.0171731
0.560363	0.0197027							0.560363	-0.0208075							0.560363	-0.0491179
0.562525	0.00337685							0.562525	-0.0179013							0.562525	-0.0585078
0.564713	-0.0240643							0.564713	-0.0132198							0.564713	-0.0508132
0.5669	-0.0314134							0.5669	-0.00637453							0.5669	-0.0651661
0.5691	-0.0211112							0.5691	-0.00574985							0.5691	-0.084796
0.5713	-0.00645071							0.5713	0.00381888							0.5713	-0.0854486
0.573512	0.0177199							0.573512	0.0122928							0.573512	-0.0748336
0.575737	0.00407164							0.575737	0.0200492							0.575737	-0.0884437
0.577963	-0.00179435							0.577963	0.0412835							0.577963	-0.0848465
0.5802	-0.0193439							0.5802	0.0457228							0.5802	-0.0483632
0.58245	-0.034248							0.58245	0.0430955							0.58245	-0.0420176
0.584713	-0.0273879							0.584713	0.0429866							0.584713	-0.0523291
0.586975	-0.0118299							0.586975	0.0446606							0.586975	-0.0589093
0.58925	0.00829386							0.58925	0.0385418							0.58925	-0.0567216
0.591525	0.022271							0.591525	0.0268159							0.591525	-0.053347
0.593813	0.024978							0.593813	0.0272518							0.593813	-0.0733543
0.596112	0.0306632							0.596112	0.0165464							0.596112	-0.0715284
0.598425	0.0357297							0.598425	-0.00194678							0.598425	-0.0682936
0.600738	0.0320283							0.600738	-0.00909217							0.600738	-0.0758197
0.603063	0.0312083							0.603063	-0.0146385							0.603063	-0.054284
0.6054	0.0210583							0.6054	-0.0184954							0.6054	-0.0503631
0.60775	0.0153561							0.60775	-0.00805379							0.60775	-0.0386207
0.6101	-0.00467216							0.6101	-0.00334729							0.6101	-0.0370617
0.612463	-0.00795459							0.612463	0.0158599							0.612463	-0.0462399
0.614825	-0.00936432							0.614825	0.0112669							0.614825	-0.0397422
0.617212	-0.00779855							0.617212	0.00750292							0.617212	-0.0523291
0.6196	-0.0321775							0.6196	0.0101165							0.6196	-0.0775678
0.621988	-0.0344171							0.621988	0.00825217							0.621988	-0.0874166
0.6244	-0.0258332							0.6244	0.00365879							0.6244	-0.0866087
0.626813	-0.0155994							0.626813	0.0148573							0.626813	-0.0675946
0.629237	-0.0115932							0.629237	0.007664							0.629237	-0.0494433
0.631675	0.0102877							0.631675	0.0196648							0.631675	-0.0107564
0.634112	0.0194061							0.634112	0.00378224							0.634112	0.0196613
0.636575	0.035445							0.636575	0.0071906							0.636575	-0.00181734
0.639025	0.0189946							0.639025	0.00487425							0.639025	-0.0140302
0.6415	0.0217289							0.6415	-0.0167801							0.6415	-0.0263654
0.643987	0.0158782							0.643987	-0.0306184							0.643987	-0.0144604
0.646475	0.0118673							0.646475	-0.0187413							0.646475	-0.0120565
0.648975	-0.00268576							0.648975	-0.00244719							0.648975	-0.00502525
0.651488	0.00744908							0.651488	0.0124227							0.651488	0.0170241
0.654	0.0123214							0.654	0.00806303							0.654	0.0192631
0.656525	0.0133639							0.656525	0.0202832							0.656525	0.0256302
0.659063	0.00443031							0.659063	0.0100609							0.659063	0.0111654
0.661613	0.00471685							0.661613	-0.0096819							0.661613	-0.00774315
0.664175	-0.0122317							0.664175	-0.00994869							0.664175	-0.0213423
0.666737	-0.0199874							0.666737	0.00728387							0.666737	-0.0414486
0.669312	-0.0287021							0.669312	0.034207							0.669312	-0.0381088
0.6719	-0.015871							0.6719	0.0383113							0.6719	-0.0214712
0.6745	-0.00460867							0.6745	0.03774							0.6745	-0.0156177
0.6771	0.000453056							0.6771	0.0493226							0.6771	-0.0171169
0.679725	0.00965723							0.679725	0.0518707							0.679725	-0.025755
0.68235	0.0059471							0.68235	0.0472401							0.68235	-0.0299617
0.684987	-0.00288595							0.684987	0.0407549							0.684987	-0.0354435
0.687625	-0.023745							0.687625	0.0433404							0.687625	-0.035286
0.690287	-0.0269122							0.690287	0.0381339							0.690287	-0.021222
0.69295	-0.027325							0.69295	0.0182684							0.69295	-0.00439247
0.695625	-0.0365458							0.695625	0.00632014							0.695625	0.0206218
0.698313	-0.0300191							0.698313	0.00268338							0.698313	0.0300055
0.701012	-0.0253775							0.701012	-0.00075546							0.701012	0.0528423
0.703725	-0.00337781							0.703725	-0.00598088							0.703725	0.0229527
0.706438	0.0066967							0.706438	-0.0134108							0.706438	-0.0013335
0.709162	0.00157788							0.709162	-0.0163095							0.709162	-0.0384886
0.7119	0.0185528							0.7119	-0.0285787							0.7119	-0.0685307
0.71465	0.0104984							0.71465	-0.0441731							0.71465	-0.0643931
0.717412	-0.00401397							0.717412	-0.0274508							0.717412	-0.0499459
0.720187	3.69934e-05							0.720187	-0.0141721							0.720187	-0.0374673
0.722962	-0.00794387							0.722962	0.00657621							0.722962	-0.0355232
0.72575	-0.0114389							0.72575	0.0185316							0.72575	-0.0512629
0.72855	-0.0245634							0.72855	0.0275558							0.72855	-0.0496638
0.731363	-0.0182347							0.731363	0.0201689							0.731363	-0.061105
0.734187	-0.00656351							0.734187	0.00259169							0.734187	-0.0584223
0.737025	-0.00577029							0.737025	-0.00302152							0.737025	-0.0121918
0.739863	0.0006645							0.739863	0.0167705							0.739863	-0.00631386
0.742725	-0.00193998							0.742725	0.0219741							0.742725	0.0101318
0.745588	-0.00344314							0.745588	0.0240251							0.745588	-0.00630866
0.748462	-0.00845283							0.748462	0.0127562							0.748462	-0.00830548
0.75135	-0.00595088							0.75135	0.01069							0.75135	-0.016481
0.75425	0.00408284							0.75425	0.0141498							0.75425	-0.0168848
0.757163	-0.00677392							0.757163	0.0186003							0.757163	-0.0217511
0.760087	-0.00824116							0.760087	0.0303308							0.760087	-0.0052976
0.763013	-0.0212002							0.763013	0.037205							0.763013	-0.0209712
0.765962	-0.0319092							0.765962	0.0230588							0.765962	-0.0283824
0.768912	-0.0320261							0.768912	0.00656267							0.768912	-0.0364288
0.771875	-0.0321623							0.771875	-0.00472229							0.771875	-0.0258419
0.774863	-0.0247498							0.774863	0.00316732							0.774863	-0.0376159
0.77785	-0.0119966							0.77785	0.0268513							0.77785	-0.039775
0.78085	-0.0132723							0.78085	0.0380068							0.78085	-0.0547092
0.783862	-0.0044722							0.783862	0.0484596							0.783862	-0.0464185
0.786875	-0.00672221							0.786875	0.0401824							0.786875	-0.0477763
0.789913	-0.00282414							0.789913	0.0192894							0.789913	-0.0358579
0.792962	0.00524823							0.792962	0.00971074							0.792962	-0.0377299
0.796013	0.0187805							0.796013	0.000454674							0.796013	-0.0268183
0.799088	0.0180424							0.799088	0.00393364							0.799088	-0.0369863
0.802163	0.0211089							0.802163	0.00736616							0.802163	-0.0187073
0.805263	0.0160666							0.805263	0.0160758							0.805263	-0.0181686
0.808362	0.00920046							0.808362	0.0196769							0.808362	-0.0351194
0.811475	0.00469965							0.811475	0.00588908							0.811475	-0.0462613
0.814613	0.00602733							0.814613	0.00469022							0.814613	-0.0293114
0.81775	0.0175871							0.81775	0.00334323							0.81775	-0.0385353
0.8209	0.0390009							0.8209	-0.0135211							0.8209	-0.0301524
0.824063	0.0285077							0.824063	-0.0118682							0.824063	-0.0304512
0.827237	0.0309903							0.827237	-0.0197254							0.827237	-0.00726657
0.830425	0.0194859							0.830425	-0.0186712							0.830425	-0.00277991
0.833625	0.00239267							0.833625	-0.0160264							0.833625	-0.0202746
0.836837	-0.0130375							0.836837	-0.0105511							0.836837	-0.0109452
0.840062	-0.0191321							0.840062	-0.00925059							0.840062	-0.00435521
0.8433	-0.0123244							0.8433	-0.00377305							0.8433	-0.0194362
0.84655	0.00226367							0.84655	-0.0168094							0.84655	-0.0332751
0.849813	-0.00153468							0.849813	-0.0078884							0.849813	-0.0299263
0.853087	-0.00327746							0.853087	-0.0224485							0.853087	-0.0150243
0.856375	-0.00900552							0.856375	-0.00120884							0.856375	0.0010576
0.859675	-0.00937043							0.859675	0.00882679							0.859675	0.0150008
0.862988	-0.00712681							0.862988	0.0201419							0.862988	0.0239097
0.866313	-0.00546684							0.866313	0.00468046							0.866313	0.0139895
0.869637	-0.00157298							0.869637	0.00376632							0.869637	0.0161603
0.872988	-0.0063621							0.872988	-0.00118481							0.872988	0.0128994
0.87635	-0.0138256							0.87635	0.00510472							0.87635	-0.00258341
0.879725	-0.0265026							0.879725	-0.00837927							0.879725	-0.0103731
0.883112	-0.0306379							0.883112	0.0104058							0.883112	-0.00399506
0.886513	-0.047509							0.886513	0.0053608							0.886513	0.0148603
0.889938	-0.0509284							0.889938	-0.00342817							0.889938	0.0174239
0.893363	-0.0543376							0.893363	-0.00679956							0.893363	0.0168058
0.8968	-0.0482472							0.8968	-0.00797063							0.8968	0.0196462
0.90025	-0.0357066							0.90025	-0.00276752							0.90025	-0.00152802
0.903713	-0.0105101							0.903713	0.0137403							0.903713	-0.0225516
0.9072	0.0140709							0.9072	0.0195372							0.9072	-0.0380231
0.910688	0.0259252							0.910688	0.0265012							0.910688	-0.0397914
0.9142	0.0149327							0.9142	0.0194707							0.9142	-0.026292
0.917713	0.009457							0.917713	-0.0158368							0.917713	-0.0116355
0.92125	-0.0192787							0.92125	-0.0257035							0.92125	-0.0198796
0.924788	-0.0365843							0.924788	-0.0406604							0.924788	-0.0313374
0.92835	-0.0352763							0.92835	-0.0463858							0.92835	-0.0398437
0.931925	-0.0216749							0.931925	-0.023865							0.931925	-0.0331535
0.935512	-0.0207667							0.935512	-0.0128148							0.935512	-0.0360176
0.939112	-0.0212783							0.939112	-0.00884502							0.939112	-0.0177992
0.942725	-0.0270677							0.942725	-0.00582231							0.942725	0.00883805
0.94635	-0.0258847							0.94635	-0.0120319							0.94635	0.020629
0.95	-0.0377672							0.95	0.00834828							0.95	0.000787282
0.95365	-0.0278623							0.95365	0.0220913							0.95365	-0.00040061
0.957313	-0.0186864							0.957313	0.0256487							0.957313	-0.00442179
0.961	-0.0103545							0.961	0.0311416							0.961	-0.0182234
0.9647	-0.0187642							0.9647	0.014923							0.9647	-0.0189534
0.968413	-0.017241							0.968413	-0.00461129							0.968413	0.00112817
0.972138	-0.016391							0.972138	-0.0170528							0.972138	0.0148782
0.975875	-0.0168023							0.975875	-0.0189291							0.975875	0.00871944
0.979625	-0.0164792							0.979625	-0.0133528							0.979625	0.00282823
0.9834	-0.0112788							0.9834	-0.0141109							0.9834	0.0101671
0.987175	-0.00298301							0.987175	-0.0108292							0.987175	0.00141485
0.990975	0.00755144							0.990975	-0.00832405							0.990975	-0.0107258
0.994788	-0.00894578							0.994788	-0.011449							0.994788	-0.0112581
0.998613	-0.0149407							0.998613	-0.0134633							0.998613	-0.00644819
1.00245	-0.0340313							1.00245	-0.00479442							1.00245	-0.0267445
1.00631	-0.0538614							1.00631	0.0035412							1.00631	-0.0446741
1.01017	-0.0483232							1.01017	0.0084314							1.01017	-0.0398688
1.01406	-0.0382374							1.01406	0.00452955							1.01406	-0.0235571
1.01796	-0.0230443							1.01796	0.0173979							1.01796	0.0111821
1.02188	-0.00391532							1.02188	0.00736175							1.02188	0.0284333
1.02581	-0.00455354							1.02581	0.000599193							1.02581	0.0402128
1.02975	0.00727361							1.02975	-0.00226132							1.02975	0.0337014
1.03371	-0.0101067							1.03371	-0.010445							1.03371	0.00277488
1.03769	-0.0126246							1.03769	-0.014386							1.03769	-0.0231013
1.04167	-0.0104375							1.04167	-0.00661218							1.04167	-0.0281204
1.04568	-0.0255647							1.04568	0.00348709							1.04568	-0.0202176
1.0497	-0.0339181							1.0497	0.0136584							1.0497	-0.00542212
1.05374	-0.016434							1.05374	0.00573539							1.05374	0.0059811
1.05779	-0.0048583							1.05779	0.0123472							1.05779	0.028229
1.06185	0.0131241							1.06185	0.0153198							1.06185	0.0415783
1.06593	0.0226132							1.06593	-0.00166775							1.06593	0.0379002
1.07002	0.0373155							1.07002	4.72069e-05							1.07002	0.0305178
1.07414	0.0357213							1.07414	-0.00167148							1.07414	0.0351844
1.07826	0.0215526							1.07826	0.0101562							1.07826	0.0212904
1.08241	0.0177787							1.08241	0.0147911							1.08241	0.00714418
1.08658	0.0236477							1.08658	0.00876318							1.08658	0.00333035
1.09075	0.0167444							1.09075	0.0065956							1.09075	0.031584
1.09494	0.0138519							1.09494	-0.00234759							1.09494	0.0248486
1.09915	0.00104828							1.09915	-0.0086711							1.09915	0.00151894
1.10336	-0.00996073							1.10336	-0.00518456							1.10336	-0.000297834
1.10761	-0.0225218							1.10761	-0.00687274							1.10761	-0.00103923
1.11186	-0.0353554							1.11186	0.00659842							1.11186	-0.0223771
1.11614	-0.0367339							1.11614	0.0106446							1.11614	-0.0218016
1.12042	-0.0309396							1.12042	0.00473615							1.12042	-0.0158281
1.12472	-0.0228503							1.12472	0.0162819							1.12472	-0.000278648
1.12905	-0.00883942							1.12905	0.0193758							1.12905	-0.0255339
1.13339	0.00363632							1.13339	0.0325232							1.13339	-0.0136933
1.13774	0.0167714							1.13774	0.0335809							1.13774	0.00265417
1.14211	0.0130355							1.14211	0.0166128							1.14211	0.00542882
1.1465	0.00463345							1.1465	0.00411463							1.1465	0.0157226
1.1509	0.00371161							1.1509	-0.00115324							1.1509	0.0232711
1.15533	-0.00741153							1.15533	-0.0105332							1.15533	0.00896884
1.15975	-0.00994306							1.15975	-0.0121927							1.15975	-0.0014956
1.16421	-0.017419							1.16421	-0.0135396							1.16421	-0.0031258
1.16867	-0.00258376							1.16867	0.00349558							1.16867	0.000748056
1.17317	0.00264796							1.17317	0.00541104							1.17317	0.0166345
1.17768	-0.00209069							1.17768	2.78401e-07							1.17768	0.0114226
1.1822	-0.00447121							1.1822	0.00140816							1.1822	0.0264759
1.18674	-0.0113549							1.18674	0.00459543							1.18674	0.0153459
1.19129	-0.0313592							1.19129	-0.00428875							1.19129	0.0292206
1.19586	-0.0345232							1.19586	-0.00863379							1.19586	0.0406585
1.20046	-0.0454658							1.20046	0.00682323							1.20046	0.0430572
1.20506	-0.0207493							1.20506	0.0193765							1.20506	0.0248416
1.2097	-0.0140762							1.2097	0.0141069							1.2097	0.0233432
1.21434	-0.0250796							1.21434	0.0212296							1.21434	-0.00940715
1.219	-0.031961							1.219	0.0188289							1.219	-0.027223
1.22368	-0.0266969							1.22368	0.00906393							1.22368	-0.0388889
1.22837	-0.0185842							1.22837	0.00130645							1.22837	-0.0131527
1.23309	-0.011987							1.23309	-0.00235514							1.23309	-0.0121395
1.23783	0.000365159							1.23783	0.00647149							1.23783	-0.000694289
1.24258	0.0179762							1.24258	0.00721275							1.24258	0.0137974
1.24735	0.0235222							1.24735	0.00879639							1.24735	0.0425506
1.25214	0.00663168							1.25214	0.0105755							1.25214	0.0569615
1.25694	0.00275638							1.25694	0.00205517							1.25694	0.0413348
1.26176	-0.00357325							1.26176	-0.0117707							1.26176	0.035831
1.26661	-0.0155501							1.26661	-0.0188179							1.26661	0.0357241
1.27146	-0.0211356							1.27146	-0.0128362							1.27146	0.0236148
1.27635	0.000705353							1.27635	0.00555838							1.27635	0.0203391
1.28125	0.00742549							1.28125	0.0170724							1.28125	0.0196015
1.28616	0.0216081							1.28616	0.0211229							1.28616	0.0454182
1.2911	0.0139138							1.2911	0.0195825							1.2911	0.0615264
1.29605	0.00608606							1.29605	0.0245195							1.29605	0.0575651
1.30103	-0.0144578							1.30103	0.0122864							1.30103	0.0691322
1.30601	-0.026041							1.30601	0.00951728							1.30601	0.0824821
1.31103	-0.0171885							1.31103	0.0201934							1.31103	0.076595
1.31606	-0.00500004							1.31606	0.0234497							1.31606	0.056248
1.32111	-0.00789155							1.32111	0.0164473							1.32111	0.0379708
1.32617	0.000252251							1.32617	0.00410416							1.32617	0.037278
1.33126	0.00767758							1.33126	0.00418626							1.33126	0.0392462
1.33637	0.00737592							1.33637	0.00520993							1.33637	0.0493848
1.3415	0.00844165							1.3415	0.0145775							1.3415	0.0654644
1.34664	0.0109283							1.34664	0.0238246							1.34664	0.101851
1.35181	0.011102							1.35181	0.0339986							1.35181	0.099663
1.35699	-0.00247555							1.35699	0.0183617							1.35699	0.0701913
1.3622	-0.00993047							1.3622	0.0115718							1.3622	0.0695941
1.36742	-0.00728042							1.36742	0.00117166							1.36742	0.0558436
1.37266	-0.00119937							1.37266	0.00810752							1.37266	0.0869494
1.37794	0.00665805							1.37794	0.0139902							1.37794	0.112782
1.38321	0.0150204							1.38321	0.0273122							1.38321	0.140776
1.38853	0.0264901							1.38853	0.019446							1.38853	0.173797
1.39385	0.0146564							1.39385	0.00851378							1.39385	0.156957
1.39919	0.00917541							1.39919	-0.00583268							1.39919	0.128201
1.40456	0.00794054							1.40456	-0.00524751							1.40456	0.129632
1.40995	0.0015305							1.40995	-0.00560305							1.40995	0.115533
1.41535	0.00437638							1.41535	0.00436735							1.41535	0.144437
1.42078	0.02619							1.42078	0.020964							1.42078	0.140576
1.42622	0.0342999							1.42622	0.0217185							1.42622	0.133637
1.4317	0.0314911							1.4317	0.0241239							1.4317	0.122918
1.43719	0.0144821							1.43719	0.0324286							1.43719	0.109693
1.4427	0.0114801							1.4427	0.0445441							1.4427	0.0896129
1.44823	-0.00123767							1.44823	0.0340686							1.44823	0.101003
1.45378	-0.0140435							1.45378	0.0217596							1.45378	0.124737
1.45935	-0.00237118							1.45935	0.0165174							1.45935	0.157658
1.46495	0.00752239							1.46495	0.00836897							1.46495	0.160009
1.47056	0.0150451							1.47056	-0.00100481							1.47056	0.163693
1.4762	0.0128538							1.4762	0.00812276							1.4762	0.169476
1.48186	0.0201589							1.48186	0.0146147							1.48186	0.174523
1.48754	0.0223844							1.48754	0.0224342							1.48754	0.157547
1.49324	0.0113375							1.49324	0.0239146							1.49324	0.157875
1.49896	0.00334157							1.49896	0.0292095							1.49896	0.175727
1.50471	0.00587617							1.50471	0.0300551							1.50471	0.19301
1.51048	-0.00397419							1.51048	0.0386481							1.51048	0.179277
1.51628	0.00110831							1.51628	0.0514204							1.51628	0.182969
1.52209	0.00442948							1.52209	0.0533986							1.52209	0.177227
1.52791	0.0139431							1.52791	0.0541009							1.52791	0.192651
1.53377	0.0169804							1.53377	0.0549628							1.53377	0.198433
1.53965	0.0256312							1.53965	0.0469075							1.53965	0.221385
1.54555	0.0298511							1.54555	0.0414388							1.54555	0.248176
1.55148	0.0374505							1.55148	0.0461799							1.55148	0.25771
1.55741	0.0371791							1.55741	0.051686							1.55741	0.239993
1.56339	0.0314791							1.56339	0.0431011							1.56339	0.234811
1.56938	0.0332132							1.56938	0.0411099							1.56938	0.23587
1.57539	0.0377379							1.57539	0.0409848							1.57539	0.272085
1.58142	0.034335							1.58142	0.0291531							1.58142	0.274974
1.58749	0.0354232							1.58749	0.0165527							1.58749	0.284254
1.59358	0.0215996							1.59358	0.0221563							1.59358	0.276847
1.59968	0.0269909							1.59968	0.0267301							1.59968	0.280671
1.6058	0.0333858							1.6058	0.0176407							1.6058	0.280846
1.61196	0.0389228							1.61196	0.0120158							1.61196	0.291397
1.61814	0.0548474							1.61814	0.026907							1.61814	0.310253
1.62434	0.05462							1.62434	0.0375388							1.62434	0.328918
1.63056	0.0433489							1.63056	0.0505067							1.63056	0.315205
1.6368	0.0423959							1.6368	0.0594431							1.6368	0.326084
1.64307	0.0345724							1.64307	0.0627728							1.64307	0.322257
1.64936	0.0389777							1.64936	0.0641508							1.64936	0.342737
1.65569	0.0481069							1.65569	0.0521655							1.65569	0.353742
1.66202	0.0533951							1.66202	0.0369774							1.66202	0.357548
1.6684	0.0569603							1.6684	0.0437695							1.6684	0.363864
1.67479	0.0571717							1.67479	0.0510111							1.67479	0.360666
1.6812	0.0648475							1.6812	0.0594809							1.6812	0.347023
1.68764	0.0813804							1.68764	0.0507846							1.68764	0.345841
1.6941	0.077386							1.6941	0.0530702							1.6941	0.346961
1.70059	0.0735579							1.70059	0.053563							1.70059	0.366879
1.70711	0.0708173							1.70711	0.0485997							1.70711	0.382519
1.71365	0.0668868							1.71365	0.0602786							1.71365	0.382997
1.72021	0.061846							1.72021	0.067576							1.72021	0.401721
1.7268	0.0661837							1.7268	0.0577462							1.7268	0.405421
1.73341	0.068517							1.73341	0.0440148							1.73341	0.408215
1.74005	0.0818927							1.74005	0.0330236							1.74005	0.413757
1.74671	0.0764026							1.74671	0.0373371							1.74671	0.435691
1.7534	0.0797414							1.7534	0.0413876							1.7534	0.441029
1.76011	0.079977							1.76011	0.0627304							1.76011	0.436316
1.76685	0.0791535							1.76685	0.0858486							1.76685	0.432052
1.77363	0.0732801							1.77363	0.0854542							1.77363	0.454616
1.78041	0.0777875							1.78041	0.0814498							1.78041	0.480287
1.78723	0.0811718							1.78723	0.0787072							1.78723	0.504149
1.79408	0.0985132							1.79408	0.0774518							1.79408	0.501798
1.80094	0.10559							1.80094	0.0696853							1.80094	0.509626
1.80784	0.116974							1.80784	0.0672529							1.80784	0.502296
1.81476	0.119472							1.81476	0.0614232							1.81476	0.501925
1.82171	0.118564							1.82171	0.05602							1.82171	0.513481
1.82869	0.122728							1.82869	0.0559533							1.82869	0.528143
1.83569	0.118699							1.83569	0.0574248							1.83569	0.530742
1.84271	0.105656							1.84271	0.0780154							1.84271	0.525527
1.84976	0.108769							1.84976	0.0904376							1.84976	0.51663
1.85685	0.117249							1.85685	0.103093							1.85685	0.536497
1.86395	0.119556							1.86395	0.110929							1.86395	0.551254
1.87109	0.118186							1.87109	0.12013							1.87109	0.554942
1.87825	0.124927							1.87825	0.125091							1.87825	0.544138
1.88544	0.140963							1.88544	0.136667							1.88544	0.541555
1.89266	0.131092							1.89266	0.128844							1.89266	0.533278
1.8999	0.127489							1.8999	0.129673							1.8999	0.536833
1.90717	0.130669							1.90717	0.122128							1.90717	0.538811
1.91447	0.141074							1.91447	0.116626							1.91447	0.552907
1.9218	0.143814							1.9218	0.112458							1.9218	0.564717
1.92916	0.152523							1.92916	0.114285							1.92916	0.566221
1.93655	0.16523							1.93655	0.120159							1.93655	0.583266
1.94395	0.186099							1.94395	0.130327							1.94395	0.62368
1.9514	0.173082							1.9514	0.127339							1.9514	0.63644
1.95886	0.176703							1.95886	0.134581							1.95886	0.635816
1.96636	0.171936							1.96636	0.156653							1.96636	0.618975
1.97389	0.17901							1.97389	0.170106							1.97389	0.597776
1.98144	0.1793							1.98144	0.164926							1.98144	0.59029
1.98902	0.183021							1.98902	0.158144							1.98902	0.589553
1.99664	0.172898							1.99664	0.149953							1.99664	0.610072
2.00428	0.172862							2.00428	0.142357							2.00428	0.6246
2.01195	0.170214							2.01195	0.145932							2.01195	0.611134
2.01965	0.192367							2.01965	0.161594							2.01965	0.612471
2.02737	0.191881							2.02737	0.187179							2.02737	0.606327
2.03513	0.201097							2.03513	0.192817							2.03513	0.609005
2.04291	0.202339							2.04291	0.187975							2.04291	0.615794
2.05074	0.205153							2.05074	0.192113							2.05074	0.62711
2.05857	0.208241							2.05857	0.184558							2.05857	0.636787
2.06646	0.210252							2.06646	0.185092							2.06646	0.641748
2.07436	0.227581							2.07436	0.19228							2.07436	0.648493
2.0823	0.231828							2.0823	0.204979							2.0823	0.659673
2.09026	0.226292							2.09026	0.201171							2.09026	0.666992
2.09826	0.229767							2.09826	0.197112							2.09826	0.673381
2.10629	0.229741							2.10629	0.206875							2.10629	0.660738
2.11435	0.229028							2.11435	0.207718							2.11435	0.656645
2.12244	0.240845							2.12244	0.198302							2.12244	0.646888
2.13056	0.24002							2.13056	0.200607							2.13056	0.652299
2.13871	0.243981							2.13871	0.201312							2.13871	0.660427
2.14689	0.2372							2.14689	0.206915							2.14689	0.664876
2.1551	0.238689							2.1551	0.198825							2.1551	0.68604
2.16335	0.241977							2.16335	0.212113							2.16335	0.693273
2.17162	0.24511							2.17162	0.231688							2.17162	0.671056
2.17992	0.250164							2.17992	0.232056							2.17992	0.662377
2.18826	0.262402							2.18826	0.243904							2.18826	0.66318
2.19664	0.275937							2.19664	0.265223							2.19664	0.666266
2.20504	0.285554							2.20504	0.273069							2.20504	0.665854
2.21347	0.285964							2.21347	0.266425							2.21347	0.670839
2.22194	0.283988							2.22194	0.249106							2.22194	0.682716
2.23044	0.284572							2.23044	0.240586							2.23044	0.683292
2.23898	0.287279							2.23898	0.240605							2.23898	0.6723
2.24754	0.304313							2.24754	0.240354							2.24754	0.679155
2.25612	0.313772							2.25612	0.264523							2.25612	0.674513
2.26476	0.328079							2.26476	0.276184							2.26476	0.659602
2.27343	0.33212							2.27343	0.288297							2.27343	0.64847
2.28211	0.332573							2.28211	0.279846							2.28211	0.64152
2.29084	0.328176							2.29084	0.279411							2.29084	0.64175
2.2996	0.327413							2.2996	0.282329							2.2996	0.655368
2.3084	0.340118							2.3084	0.282179							2.3084	0.660331
2.31722	0.354163							2.31722	0.279822							2.31722	0.663375
2.32609	0.356064							2.32609	0.2816							2.32609	0.671395
2.33499	0.353699							2.33499	0.275266							2.33499	0.680515
2.34391	0.352721							2.34391	0.285697							2.34391	0.685891
2.35287	0.350398							2.35287	0.290024							2.35287	0.677762
2.36188	0.356488							2.36188	0.304138							2.36188	0.693168
2.3709	0.369704							2.3709	0.312443							2.3709	0.708989
2.37996	0.377249							2.37996	0.307927							2.37996	0.703702
2.38906	0.386792							2.38906	0.304813							2.38906	0.698948
2.3982	0.397984							2.3982	0.304081							2.3982	0.683629
2.40738	0.392797							2.40738	0.30425							2.40738	0.665037
2.41657	0.383255							2.41657	0.301664							2.41657	0.64257
2.42581	0.380073							2.42581	0.30917							2.42581	0.639561
2.43509	0.386016							2.43509	0.316041							2.43509	0.667486
2.4444	0.387846							2.4444	0.334541							2.4444	0.685231
2.45375	0.388585							2.45375	0.339264							2.45375	0.70035
2.46312	0.397598							2.46312	0.347921							2.46312	0.705235
2.47255	0.40299							2.47255	0.356485							2.47255	0.708813
2.482	0.398451							2.482	0.358047							2.482	0.708657
2.49149	0.396314							2.49149	0.355399							2.49149	0.694558
2.50101	0.403017							2.50101	0.366582							2.50101	0.687504
2.51058	0.401179							2.51058	0.368192							2.51058	0.680379
2.52017	0.407291							2.52017	0.367694							2.52017	0.665781
2.5298	0.416882							2.5298	0.350864							2.5298	0.648732
2.53947	0.42313							2.53947	0.343261							2.53947	0.632882
2.54919	0.431656							2.54919	0.334248							2.54919	0.634203
2.55892	0.442473							2.55892	0.336692							2.55892	0.632984
2.56871	0.447802							2.56871	0.356224							2.56871	0.637494
2.57853	0.448511							2.57853	0.37811							2.57853	0.655817
2.58839	0.437245							2.58839	0.392059							2.58839	0.678129
2.59827	0.426227							2.59827	0.391496							2.59827	0.683272
2.60821	0.41949							2.60821	0.397291							2.60821	0.679013
2.61818	0.41543							2.61818	0.395134							2.61818	0.664342
2.62819	0.424299							2.62819	0.399128							2.62819	0.644881
2.63824	0.441808							2.63824	0.404359							2.63824	0.636423
2.64831	0.466256							2.64831	0.411104							2.64831	0.64137
2.65844	0.489236							2.65844	0.409565							2.65844	0.647903
2.6686	0.499153							2.6686	0.407872							2.6686	0.646678
2.6788	0.497073							2.6788	0.403186							2.6788	0.644195
2.68904	0.492586							2.68904	0.399071							2.68904	0.661941
2.69931	0.490389							2.69931	0.395623							2.69931	0.662211
2.70963	0.48699							2.70963	0.398649							2.70963	0.663742
2.71999	0.481327							2.71999	0.394895							2.71999	0.67503
2.73038	0.488098							2.73038	0.385139							2.73038	0.67679
2.74081	0.491371							2.74081	0.383192							2.74081	0.667763
2.75129	0.488843							2.75129	0.388136							2.75129	0.650486
2.7618	0.488362							2.7618	0.39365							2.7618	0.637267
2.77235	0.488379							2.77235	0.398253							2.77235	0.640688
2.78295	0.485552							2.78295	0.413577							2.78295	0.636604
2.79359	0.481289							2.79359	0.416613							2.79359	0.641561
2.80426	0.47898							2.80426	0.413925							2.80426	0.640821
2.81498	0.495116							2.81498	0.403557							2.81498	0.629798
2.82574	0.50539							2.82574	0.408878							2.82574	0.630389
2.83652	0.515638							2.83652	0.405418							2.83652	0.629181
2.84737	0.521501							2.84737	0.401626							2.84737	0.628974
2.85825	0.524819							2.85825	0.405535							2.85825	0.636689
2.86917	0.515259							2.86917	0.406315							2.86917	0.635632
2.88014	0.521952							2.88014	0.413923							2.88014	0.633414
2.89114	0.525977							2.89114	0.422334							2.89114	0.616098
2.90219	0.538473							2.90219	0.434784							2.90219	0.607727
2.91328	0.539673							2.91328	0.438889							2.91328	0.617169
2.9244	0.542732							2.9244	0.433261							2.9244	0.622604
2.93558	0.542608							2.93558	0.422406							2.93558	0.636709
2.94679	0.557346							2.94679	0.416583							2.94679	0.642174
2.95805	0.561124							2.95805	0.413127							2.95805	0.637387
2.96935	0.576679							2.96935	0.417703							2.96935	0.625194
2.9807	0.570895							2.9807	0.412774							2.9807	0.612125
2.99209	0.567639							2.99209	0.41154							2.99209	0.595073
3.00351	0.550955							3.00351	0.403593							3.00351	0.574185
3.01499	0.541953							3.01499	0.399108							3.01499	0.566387
3.02651	0.541355							3.02651	0.396851							3.02651	0.570651
3.03807	0.556717							3.03807	0.399206							3.03807	0.585114
3.04967	0.559798							3.04967	0.406553							3.04967	0.595263
3.06133	0.570881							3.06133	0.404427							3.06133	0.604277
3.07302	0.572263							3.07302	0.395555							3.07302	0.603373
3.08476	0.58581							3.08476	0.398478							3.08476	0.586722
3.09655	0.585136							3.09655	0.40398							3.09655	0.574491
3.10838	0.58946							3.10838	0.413721							3.10838	0.576291
3.12025	0.588543							3.12025	0.425751							3.12025	0.569163
3.13216	0.580405							3.13216	0.430183							3.13216	0.579932
3.14412	0.568028							3.14412	0.433546							3.14412	0.586553
3.15614	0.568703							3.15614	0.430051							3.15614	0.589331
3.1682	0.569983							3.1682	0.423344							3.1682	0.571883
3.1803	0.582737							3.1803	0.42697							3.1803	0.561359
3.19245	0.58656							3.19245	0.425353							3.19245	0.564767
3.20464	0.592755							3.20464	0.423771							3.20464	0.562177
3.21688	0.597412							3.21688	0.418621							3.21688	0.574019
3.22916	0.597481							3.22916	0.415083							3.22916	0.584875
3.2415	0.59589							3.2415	0.414534							3.2415	0.589417
3.25388	0.596962							3.25388	0.414045							3.25388	0.587333
3.26631	0.591428							3.26631	0.417178							3.26631	0.573282
3.27879	0.593786							3.27879	0.425811							3.27879	0.57013
3.29131	0.592498							3.29131	0.432269							3.29131	0.562525
3.30387	0.599679							3.30387	0.448071							3.30387	0.563348
3.3165	0.604421							3.3165	0.459642							3.3165	0.579153
3.32916	0.611697							3.32916	0.45482							3.32916	0.576411
3.34188	0.604838							3.34188	0.449972							3.34188	0.56605
3.35464	0.605034							3.35464	0.426858							3.35464	0.556926
3.36745	0.597357							3.36745	0.410046							3.36745	0.550313
3.38031	0.594042							3.38031	0.394438							3.38031	0.543079
3.39322	0.586312							3.39322	0.39411							3.39322	0.539274
3.40617	0.588052							3.40617	0.406465							3.40617	0.556597
3.41919	0.585448							3.41919	0.406507							3.41919	0.561451
3.43224	0.596089							3.43224	0.402476							3.43224	0.56022
3.44535	0.602432							3.44535	0.413785							3.44535	0.552895
3.45851	0.611292							3.45851	0.41061							3.45851	0.548944
3.47171	0.615828							3.47171	0.413251							3.47171	0.556601
3.48498	0.611038							3.48498	0.412892							3.48498	0.542741
3.49828	0.602497							3.49828	0.416964							3.49828	0.546067
3.51164	0.599821							3.51164	0.42467							3.51164	0.544323
3.52505	0.595675							3.52505	0.425916							3.52505	0.532293
3.53851	0.602215							3.53851	0.435928							3.53851	0.532431
3.55201	0.605691							3.55201	0.452046							3.55201	0.528608
3.56559	0.605225							3.56559	0.450889							3.56559	0.529102
3.5792	0.609131							3.5792	0.446138							3.5792	0.544777
3.59286	0.60361							3.59286	0.435088							3.59286	0.541481
3.60659	0.606124							3.60659	0.426965							3.60659	0.541279
3.62035	0.607006							3.62035	0.434856							3.62035	0.532966
3.63418	0.612906							3.63418	0.435255							3.63418	0.523362
3.64805	0.611651							3.64805	0.430967							3.64805	0.527489
3.66197	0.614741							3.66197	0.431487							3.66197	0.516182
3.67596	0.623285							3.67596	0.435847							3.67596	0.531799
3.69	0.630922							3.69	0.441718							3.69	0.537209
3.70409	0.62702							3.70409	0.438119							3.70409	0.524851
3.71823	0.626846							3.71823	0.436672							3.71823	0.525148
3.73242	0.623178							3.73242	0.439921							3.73242	0.528389
3.74668	0.629912							3.74668	0.431365							3.74668	0.526606
3.76097	0.630164							3.76097	0.417607							3.76097	0.530989
3.77534	0.637847							3.77534	0.416559							3.77534	0.536482
3.78975	0.641434							3.78975	0.422028							3.78975	0.54555
3.80421	0.646674							3.80421	0.418344							3.80421	0.520319
3.81874	0.64434							3.81874	0.412887							3.81874	0.507392
3.83332	0.650045							3.83332	0.414343							3.83332	0.505113
3.84795	0.649705							3.84795	0.416397							3.84795	0.50459
3.86264	0.654499							3.86264	0.419516							3.86264	0.512236
3.87739	0.648835							3.87739	0.420919							3.87739	0.522927
3.89219	0.643774							3.89219	0.422623							3.89219	0.537923
3.90705	0.644576							3.90705	0.419864							3.90705	0.532728
3.92196	0.648482							3.92196	0.411637							3.92196	0.515585
3.93694	0.649467							3.93694	0.40701							3.93694	0.513473
3.95196	0.650383							3.95196	0.401789							3.95196	0.506482
3.96705	0.647304							3.96705	0.395699							3.96705	0.508729
3.9822	0.652533							3.9822	0.397531							3.9822	0.510555
3.9974	0.649644							3.9974	0.396771							3.9974	0.50555
4.01265	0.649009							4.01265	0.401188							4.01265	0.503505
4.02798	0.655353							4.02798	0.39105							4.02798	0.504131
4.04335	0.655078							4.04335	0.384934							4.04335	0.505171
4.05877	0.652678							4.05877	0.384114							4.05877	0.524559
4.07428	0.650889							4.07428	0.384737							4.07428	0.526724
4.08983	0.656062							4.08983	0.389552							4.08983	0.517682
4.10544	0.658							4.10544	0.392942							4.10544	0.503525
4.1211	0.650939							4.1211	0.396816							4.1211	0.487851
4.13684	0.646409							4.13684	0.402328							4.13684	0.474322
4.15263	0.647965							4.15263	0.393713							4.15263	0.461448
4.16848	0.648894							4.16848	0.383911							4.16848	0.459946
4.18439	0.646946							4.18439	0.381201							4.18439	0.474282
4.20036	0.653562							4.20036	0.385443							4.20036	0.483657
4.21639	0.663949							4.21639	0.386793							4.21639	0.492111
4.23247	0.672369							4.23247	0.392722							4.23247	0.501614
4.24864	0.667305							4.24864	0.409729							4.24864	0.504758
4.26485	0.658625							4.26485	0.416306							4.26485	0.506339
4.28113	0.655317							4.28113	0.426044							4.28113	0.504833
4.29746	0.655516							4.29746	0.427834							4.29746	0.502656
4.31386	0.651751							4.31386	0.432764							4.31386	0.501062
4.33034	0.656197							4.33034	0.422609							4.33034	0.49385
4.34686	0.659741							4.34686	0.408848							4.34686	0.482333
4.36345	0.665345							4.36345	0.394654							4.36345	0.470825
4.3801	0.655044							4.3801	0.390737							4.3801	0.466167
4.39681	0.649697							4.39681	0.383077							4.39681	0.478532
4.4136	0.656744							4.4136	0.39423							4.4136	0.49369
4.43044	0.658374							4.43044	0.406981							4.43044	0.495181
4.44735	0.65979							4.44735	0.409942							4.44735	0.502534
4.46432	0.660116							4.46432	0.401983							4.46432	0.505608
4.48136	0.657396							4.48136	0.405324							4.48136	0.489915
4.49846	0.657709							4.49846	0.399358							4.49846	0.472827
4.51563	0.649655							4.51563	0.397793							4.51563	0.468882
4.53286	0.645035							4.53286	0.398399							4.53286	0.480294
4.55015	0.648251							4.55015	0.405289							4.55015	0.485273
4.56752	0.648253							4.56752	0.414697							4.56752	0.490631
4.58495	0.6507							4.58495	0.415516							4.58495	0.494286
4.60245	0.649817							4.60245	0.416105							4.60245	0.498112
4.62001	0.652376							4.62001	0.419943							4.62001	0.479423
4.63764	0.658061							4.63764	0.419637							4.63764	0.485913
4.65534	0.664321							4.65534	0.411286							4.65534	0.492995
4.6731	0.665476							4.6731	0.40626							4.6731	0.499668
4.69093	0.669112							4.69093	0.395379							4.69093	0.495675
4.70883	0.672974							4.70883	0.39013							4.70883	0.506478
4.7268	0.673641							4.7268	0.384265							4.7268	0.499713
4.74484	0.662582							4.74484	0.384098							4.74484	0.50258
4.76294	0.651615							4.76294	0.386775							4.76294	0.509754
4.78111	0.64722							4.78111	0.398429							4.78111	0.509967
4.79935	0.648591							4.79935	0.401							4.79935	0.493708
4.81766	0.650547							4.81766	0.40718							4.81766	0.472971
4.83605	0.657865							4.83605	0.402275							4.83605	0.457742
4.8545	0.665881							4.8545	0.402785							4.8545	0.457773
4.87302	0.670309							4.87302	0.401897							4.87302	0.451425
4.89161	0.661158							4.89161	0.403085							4.89161	0.466441
4.91029	0.656164							4.91029	0.399919							4.91029	0.48789
4.92901	0.65516							4.92901	0.402582							4.92901	0.487389
4.94782	0.657847							4.94782	0.396539							4.94782	0.49061
4.9667	0.669139							4.9667	0.406446							4.9667	0.490631
4.98565	0.673662							4.98565	0.397551							4.98565	0.486807
5.00467	0.675137							5.00467	0.392148							5.00467	0.485113
5.02376	0.676289							5.02376	0.387237							5.02376	0.47895
5.04294	0.677611							5.04294	0.389839							5.04294	0.483081
5.06217	0.671892							5.06217	0.389472							5.06217	0.47433
5.08149	0.670307							5.08149	0.391839							5.08149	0.468935
5.10087	0.669292							5.10087	0.402241							5.10087	0.473831
5.12034	0.675099							5.12034	0.418971							5.12034	0.485874
5.13986	0.667401							5.13986	0.405922							5.13986	0.486272
5.15947	0.665767							5.15947	0.396061							5.15947	0.493534
5.17916	0.668193							5.17916	0.381534							5.17916	0.496551
5.19893	0.675066							5.19893	0.370438							5.19893	0.507121
5.21875	0.669842							5.21875	0.363969							5.21875	0.493085
5.23866	0.667115							5.23866	0.364512							5.23866	0.482057
5.25865	0.656345							5.25865	0.377903							5.25865	0.485797
5.27871	0.657535							5.27871	0.389839							5.27871	0.476715
5.29885	0.652034							5.29885	0.402177							5.29885	0.455662
5.31906	0.664409							5.31906	0.408956							5.31906	0.450335
5.33935	0.670585							5.33935	0.402074							5.33935	0.454863
5.35972	0.678794							5.35972	0.394143							5.35972	0.466976
5.38016	0.679266							5.38016	0.382589							5.38016	0.468794
5.40069	0.676247							5.40069	0.373802							5.40069	0.464636
5.4213	0.668377							5.4213	0.371442							5.4213	0.464159
5.44198	0.669845							5.44198	0.382039							5.44198	0.443912
5.46274	0.664958							5.46274	0.399468							5.46274	0.437609
5.48357	0.666478							5.48357	0.407968							5.48357	0.447476
5.50449	0.66515							5.50449	0.407226							5.50449	0.457341
5.52549	0.664196							5.52549	0.39739							5.52549	0.468666
5.54656	0.660451							5.54656	0.38822							5.54656	0.483229
5.56773	0.656197							5.56773	0.387065							5.56773	0.47903
5.58896	0.651547							5.58896	0.385994							5.58896	0.476936
5.61027	0.654613							5.61027	0.38784							5.61027	0.481324
5.63167	0.648528							5.63167	0.387501							5.63167	0.487065
5.65316	0.64638							5.65316	0.391762							5.65316	0.485345
5.67473	0.653585							5.67473	0.385							5.67473	0.488856
5.69637	0.653758							5.69637	0.380645							5.69637	0.488574
5.7181	0.662168							5.7181	0.377768							5.7181	0.48969
5.73991	0.67264							5.73991	0.37593							5.73991	0.475117
5.7618	0.681439							5.7618	0.373971							5.7618	0.473123
5.78379	0.685074							5.78379	0.378831							5.78379	0.474382
5.80584	0.67397							5.80584	0.381989							5.80584	0.466421
5.82799	0.665528							5.82799	0.390946							5.82799	0.469799
5.85021	0.662104							5.85021	0.392121							5.85021	0.474337
5.87253	0.651681							5.87253	0.395773							5.87253	0.473297
5.89493	0.649742							5.89493	0.379887							5.89493	0.463326
5.91741	0.65126							5.91741	0.369992							5.91741	0.456111
5.93999	0.645932							5.93999	0.364898							5.93999	0.459098
5.96264	0.64572							5.96264	0.3654							5.96264	0.450667
5.98537	0.649806							5.98537	0.362335							5.98537	0.445619
6.00821	0.658597							6.00821	0.3615							6.00821	0.451613
6.03113	0.669194							6.03113	0.362752							6.03113	0.458162
6.05412	0.670924							6.05412	0.367195							6.05412	0.466635
6.07721	0.672833							6.07721	0.357575							6.07721	0.472318
6.1004	0.667109							6.1004	0.356332							6.1004	0.473417
6.12366	0.654025							6.12366	0.360311							6.12366	0.465715
6.14701	0.651141							6.14701	0.363523							6.14701	0.445058
6.17046	0.655884							6.17046	0.369761							6.17046	0.436474
6.194	0.659561							6.194	0.379214							6.194	0.436626
6.21761	0.670344							6.21761	0.386117							6.21761	0.445383
6.24132	0.677736							6.24132	0.393983							6.24132	0.448719
6.26514	0.674675							6.26514	0.388983							6.26514	0.45227
6.28902	0.670408							6.28902	0.383818							6.28902	0.449191
6.31301	0.668598							6.31301	0.379248							6.31301	0.455682
6.33709	0.665947							6.33709	0.366029							6.33709	0.453535
6.36125	0.665438							6.36125	0.360958							6.36125	0.449001
6.38551	0.661852							6.38551	0.36529							6.38551	0.461582
6.40986	0.668139							6.40986	0.363128							6.40986	0.465584
6.43431	0.662011							6.43431	0.364129							6.43431	0.462529
6.45885	0.655514							6.45885	0.35626							6.45885	0.460895
6.48348	0.661342							6.48348	0.358284							6.48348	0.464101
6.5082	0.663999							6.5082	0.359102							6.5082	0.467108
6.53302	0.666101							6.53302	0.355948							6.53302	0.465167
6.55794	0.667638							6.55794	0.35412							6.55794	0.459939
6.58295	0.67417							6.58295	0.359482							6.58295	0.473264
6.60805	0.675412							6.60805	0.359986							6.60805	0.467121
6.63325	0.671787							6.63325	0.365937							6.63325	0.46796
6.65855	0.680244							6.65855	0.362566							6.65855	0.465381
6.68394	0.68458							6.68394	0.365751							6.68394	0.458823
6.70942	0.678669							6.70942	0.363385							6.70942	0.449862
6.73501	0.676937							6.73501	0.358532							6.73501	0.449794
6.7607	0.663575							6.7607	0.346641							6.7607	0.441526
6.78648	0.653083							6.78648	0.35131							6.78648	0.443689
6.81235	0.635427							6.81235	0.358452							6.81235	0.447871
6.83834	0.631815							6.83834	0.365339							6.83834	0.458092
6.86441	0.63655							6.86441	0.366603							6.86441	0.455971
6.89059	0.648187							6.89059	0.372529							6.89059	0.447894
6.91686	0.665243							6.91686	0.371803							6.91686	0.441119
6.94324	0.681372							6.94324	0.37112							6.94324	0.436729
6.96971	0.677447							6.96971	0.37198							6.96971	0.427047
6.99629	0.675004							6.99629	0.372485							6.99629	0.428279
7.02296	0.668996							7.02296	0.366135							7.02296	0.434675
7.04974	0.662073							7.04974	0.354464							7.04974	0.440005
7.07662	0.659138							7.07662	0.355657							7.07662	0.431712
7.10361	0.66581							7.10361	0.364649							7.10361	0.431023
7.1307	0.673982							7.1307	0.365328							7.1307	0.428403
7.15789	0.674099							7.15789	0.371124							7.15789	0.430715
7.18517	0.666402							7.18517	0.376479							7.18517	0.443721
7.21257	0.670115							7.21257	0.369303							7.21257	0.458055
7.24008	0.665852							7.24008	0.363856							7.24008	0.464413
7.26767	0.662184							7.26767	0.359836							7.26767	0.467157
7.29539	0.667505							7.29539	0.366081							7.29539	0.453444
7.32321	0.678189							7.32321	0.368299							7.32321	0.444344
7.35112	0.685673							7.35112	0.367145							7.35112	0.443288
7.37916	0.68594							7.37916	0.373183							7.37916	0.446441
7.4073	0.686805							7.4073	0.385216							7.4073	0.453233
7.43554	0.691282							7.43554	0.387862							7.43554	0.455811
7.46389	0.683397							7.46389	0.385844							7.46389	0.445644
7.49235	0.678465							7.49235	0.376963							7.49235	0.432529
7.52091	0.672002							7.52091	0.362634							7.52091	0.420803
7.54959	0.672116							7.54959	0.344957							7.54959	0.415914
7.57837	0.66089							7.57837	0.335859							7.57837	0.426888
7.60726	0.655898							7.60726	0.340704							7.60726	0.430649
7.63627	0.658547							7.63627	0.355442							7.63627	0.43833
7.66539	0.664088							7.66539	0.35868							7.66539	0.450539
7.69461	0.66582							7.69461	0.362141							7.69461	0.444173
7.72395	0.670337							7.72395	0.359034							7.72395	0.440332
7.7534	0.67395							7.7534	0.355817							7.7534	0.444522
7.78296	0.68668							7.78296	0.35372							7.78296	0.439927
7.81262	0.686148							7.81262	0.356005							7.81262	0.432501
7.84241	0.68751							7.84241	0.361235							7.84241	0.427687
7.87231	0.687233							7.87231	0.36639							7.87231	0.414759
7.90233	0.679389							7.90233	0.367627							7.90233	0.408778
7.93246	0.663556							7.93246	0.369392							7.93246	0.399409
7.9627	0.65823							7.9627	0.378578							7.9627	0.401517
7.99306	0.660123							7.99306	0.385525							7.99306	0.428524
8.02353	0.662471							8.02353	0.392417							8.02353	0.442052
8.05411	0.668308							8.05411	0.391058							8.05411	0.45581
8.08482	0.673709							8.08482	0.38776							8.08482	0.456318
8.11565	0.677748							8.11565	0.385971							8.11565	0.452202
8.14659	0.678621							8.14659	0.376104							8.14659	0.45251
8.17765	0.675938							8.17765	0.366676							8.17765	0.43415
8.20883	0.686053							8.20883	0.359972							8.20883	0.428246
8.24011	0.694455							8.24011	0.343912							8.24011	0.440401
8.27153	0.693436							8.27153	0.3381							8.27153	0.440197
8.30306	0.696897							8.30306	0.334882							8.30306	0.450409
8.33471	0.688115							8.33471	0.345741							8.33471	0.447702
8.36649	0.679394							8.36649	0.361456							8.36649	0.463143
8.39839	0.678142							8.39839	0.364886							8.39839	0.466571
8.4304	0.677524							8.4304	0.367365							8.4304	0.453252
8.46254	0.678499							8.46254	0.371464							8.46254	0.453174
8.4948	0.677408							8.4948	0.363168							8.4948	0.436585
8.52719	0.675707							8.52719	0.358701							8.52719	0.430014
8.55969	0.679055							8.55969	0.358516							8.55969	0.431302
8.59233	0.67245							8.59233	0.36131							8.59233	0.432779
8.62508	0.669699							8.62508	0.363888							8.62508	0.451563
8.65795	0.673541							8.65795	0.357871							8.65795	0.461749
8.69096	0.679255							8.69096	0.356425							8.69096	0.470609
8.72409	0.677533							8.72409	0.360149							8.72409	0.468213
8.75735	0.683373							8.75735	0.348835							8.75735	0.447337
8.79072	0.688467							8.79072	0.346989							8.79072	0.446108
8.82424	0.693664							8.82424	0.36086							8.82424	0.439414
8.85787	0.689212							8.85787	0.371932							8.85787	0.431118
8.89165	0.691506							8.89165	0.371225							8.89165	0.426372
8.92554	0.69057							8.92554	0.370999							8.92554	0.421885
8.95956	0.687508							8.95956	0.374246							8.95956	0.429468
8.99371	0.682557							8.99371	0.372691							8.99371	0.417949
9.028	0.682967							9.028	0.367346							9.028	0.412107
9.06241	0.671656							9.06241	0.364493							9.06241	0.417682
9.09696	0.668495							9.09696	0.364506							9.09696	0.422729
9.13164	0.666646							9.13164	0.355134							9.13164	0.428709
9.16645	0.66648							9.16645	0.345174							9.16645	0.435388
9.20139	0.661753							9.20139	0.341517							9.20139	0.435493
9.23646	0.663343							9.23646	0.347355							9.23646	0.436259
9.27166	0.667225							9.27166	0.34814							9.27166	0.43458
9.30701	0.66794							9.30701	0.356432							9.30701	0.425628
9.34249	0.666858							9.34249	0.362063							9.34249	0.425588
9.3781	0.67128							9.3781	0.364961							9.3781	0.428642
9.41384	0.670268							9.41384	0.358597							9.41384	0.426192
9.44973	0.669958							9.44973	0.353923							9.44973	0.419517
9.48575	0.66461							9.48575	0.347854							9.48575	0.403115
9.5219	0.656481							9.5219	0.352927							9.5219	0.394506
9.5582	0.656874							9.5582	0.348321							9.5582	0.402026
9.59463	0.652988							9.59463	0.35926							9.59463	0.397716
9.6312	0.657259							9.6312	0.360545							9.6312	0.410001
9.66791	0.660471							9.66791	0.353087							9.66791	0.415558
9.70476	0.664241							9.70476	0.34226							9.70476	0.423428
9.74175	0.668669							9.74175	0.342516							9.74175	0.430595
9.77889	0.664885							9.77889	0.343257							9.77889	0.427813
9.81616	0.669813							9.81616	0.34824							9.81616	0.415798
9.85357	0.680387							9.85357	0.348096							9.85357	0.411196
9.89112	0.672327							9.89112	0.36							9.89112	0.403682
9.92883	0.673947							9.92883	0.362262							9.92883	0.405668
9.96667	0.663969							9.96667	0.356964							9.96667	0.409914
10.0047	0.660003							10.0047	0.361032							10.0047	0.418431
10.0428	0.660238							10.0428	0.363135							10.0428	0.426896
10.0811	0.661211							10.0811	0.358587							10.0811	0.426077
10.1195	0.671261							10.1195	0.361939							10.1195	0.422853
10.1581	0.678498							10.1581	0.356128							10.1581	0.426282
10.1968	0.676595							10.1968	0.349104							10.1968	0.41929
10.2357	0.678345							10.2357	0.346973							10.2357	0.416856
10.2747	0.675492							10.2747	0.345025							10.2747	0.418876
10.3138	0.682243							10.3138	0.347874							10.3138	0.415115
10.3531	0.682188							10.3531	0.352416							10.3531	0.416803
10.3926	0.673222							10.3926	0.351237							10.3926	0.418774
10.4322	0.669982							10.4322	0.346882							10.4322	0.428905
10.472	0.668504							10.472	0.340753							10.472	0.435992
10.5119	0.66109							10.5119	0.338694							10.5119	0.432521
10.5519	0.663719							10.5519	0.349905							10.5519	0.441734
10.5921	0.676021							10.5921	0.349241							10.5921	0.451475
10.6325	0.686568							10.6325	0.345308							10.6325	0.459535
10.673	0.68581							10.673	0.35062							10.673	0.457147
10.7137	0.684186							10.7137	0.350923							10.7137	0.456898
10.7545	0.6843							10.7545	0.356063							10.7545	0.445421
10.7955	0.681362							10.7955	0.366291							10.7955	0.436504
10.8367	0.678732							10.8367	0.368195							10.8367	0.425417
10.878	0.678496							10.878	0.36253							10.878	0.424479
10.9194	0.673695							10.9194	0.345519							10.9194	0.420683
10.9611	0.665171							10.9611	0.336987							10.9611	0.429071
11.0028	0.662574							11.0028	0.340783							11.0028	0.423102
11.0448	0.667919							11.0448	0.342665							11.0448	0.430288
11.0869	0.668752							11.0869	0.347217							11.0869	0.429044
11.1291	0.670218							11.1291	0.353544							11.1291	0.434517
11.1715	0.676631							11.1715	0.357836							11.1715	0.438979
11.2141	0.673903							11.2141	0.353179							11.2141	0.438809
11.2568	0.673243							11.2568	0.349509							11.2568	0.429869
11.2997	0.675							11.2997	0.341195							11.2997	0.417759
11.3428	0.67795							11.3428	0.339638							11.3428	0.399579
11.386	0.677273							11.386	0.34046							11.386	0.393371
11.4294	0.668853							11.4294	0.346868							11.4294	0.392723
11.473	0.666616							11.473	0.361666							11.473	0.391457
11.5167	0.669958							11.5167	0.366866							11.5167	0.404639
11.5606	0.670518							11.5606	0.367691							11.5606	0.406845
11.6046	0.674431							11.6046	0.371923							11.6046	0.40862
11.6489	0.672904							11.6489	0.36064							11.6489	0.414707
11.6933	0.67128							11.6933	0.352444							11.6933	0.424728
11.7378	0.666929							11.7378	0.357134							11.7378	0.43382
11.7826	0.669431							11.7826	0.354991							11.7826	0.438987
11.8275	0.674209							11.8275	0.35995							11.8275	0.432669
11.8726	0.677733							11.8726	0.358782							11.8726	0.423287
11.9178	0.67862							11.9178	0.373694							11.9178	0.411843
11.9632	0.676749							11.9632	0.384835							11.9632	0.403797
12.0088	0.676466							12.0088	0.378553							12.0088	0.40423
12.0546	0.67818							12.0546	0.369729							12.0546	0.408132
12.1005	0.672143							12.1005	0.36904							12.1005	0.420175
12.1466	0.677925							12.1466	0.356822							12.1466	0.418473
12.1929	0.675752							12.1929	0.351652							12.1929	0.410147
12.2394	0.67794							12.2394	0.354172							12.2394	0.402117
12.286	0.684732							12.286	0.357163							12.286	0.402587
12.3328	0.684873							12.3328	0.356835							12.3328	0.410771
12.3798	0.685027							12.3798	0.352735							12.3798	0.418124
12.427	0.677697							12.427	0.349604							12.427	0.428437
12.4743	0.664736							12.4743	0.358064							12.4743	0.428013
12.5219	0.663							12.5219	0.361375							12.5219	0.406892
12.5696	0.6604							12.5696	0.362536							12.5696	0.389419
12.6175	0.668943							12.6175	0.367926							12.6175	0.385213
12.6656	0.683533							12.6656	0.361299							12.6656	0.383266
12.7139	0.687458							12.7139	0.355151							12.7139	0.392689
12.7623	0.691526							12.7623	0.347985							12.7623	0.396105
12.8109	0.68715							12.8109	0.339615							12.8109	0.401421
12.8597	0.674962							12.8597	0.340131							12.8597	0.400549
12.9088	0.663708							12.9088	0.33672							12.9088	0.389899
12.9579	0.660929							12.9579	0.341987							12.9579	0.394523
13.0073	0.667624							13.0073	0.357458							13.0073	0.400291
13.0569	0.679837							13.0569	0.362568							13.0569	0.403269
13.1067	0.680992							13.1067	0.364099							13.1067	0.408701
13.1566	0.684991							13.1566	0.364381							13.1566	0.412565
13.2067	0.69008							13.2067	0.361566							13.2067	0.421375
13.257	0.688226							13.257	0.365025							13.257	0.433801
13.3076	0.682416							13.3076	0.367431							13.3076	0.427876
13.3583	0.684544							13.3583	0.375418							13.3583	0.424556
13.4092	0.68606							13.4092	0.378942							13.4092	0.40781
13.4603	0.689096							13.4603	0.368912							13.4603	0.39657
13.5116	0.688064							13.5116	0.358235							13.5116	0.393844
13.5631	0.692381							13.5631	0.346991							13.5631	0.390605
13.6147	0.69729							13.6147	0.34426							13.6147	0.405309
13.6666	0.695585							13.6666	0.351544							13.6666	0.42599
13.7187	0.686147							13.7187	0.35216							13.7187	0.431926
13.771	0.68085							13.771	0.360145							13.771	0.422687
13.8234	0.681643							13.8234	0.358924							13.8234	0.415391
13.8761	0.680655							13.8761	0.360959							13.8761	0.412796
13.929	0.682952							13.929	0.361747							13.929	0.410691
13.9821	0.69269							13.9821	0.360585							13.9821	0.398858
14.0353	0.69507							14.0353	0.362974							14.0353	0.393693
14.0888	0.699598							14.0888	0.363061							14.0888	0.398606
14.1425	0.694016							14.1425	0.354442							14.1425	0.396415
14.1964	0.685515							14.1964	0.349737							14.1964	0.400909
14.2505	0.686511							14.2505	0.344409							14.2505	0.407255
14.3048	0.681471							14.3048	0.350778							14.3048	0.412319
14.3593	0.682371							14.3593	0.351652							14.3593	0.405852
14.414	0.686804							14.414	0.344307							14.414	0.391887
14.4689	0.678289							14.4689	0.3413							14.4689	0.375759
14.524	0.681356							14.524	0.336724							14.524	0.381275
14.5794	0.678548							14.5794	0.333465							14.5794	0.386271
14.6349	0.675988							14.6349	0.34042							14.6349	0.393185
14.6907	0.679603							14.6907	0.351521							14.6907	0.406766
14.7467	0.678496							14.7467	0.35887							14.7467	0.410172
14.8029	0.681321							14.8029	0.364992							14.8029	0.409457
14.8593	0.683115							14.8593	0.365111							14.8593	0.40428
14.9159	0.674769							14.9159	0.361506							14.9159	0.390324
14.9727	0.679028							14.9727	0.349059							14.9727	0.39535
15.0298	0.671293							15.0298	0.348906							15.0298	0.395172
15.087	0.66605							15.087	0.352577							15.087	0.403721
15.1445	0.666954							15.1445	0.356355							15.1445	0.417743
15.2022	0.669925							15.2022	0.353539							15.2022	0.418546
15.2601	0.670962							15.2601	0.361169							15.2601	0.408729
15.3183	0.674953							15.3183	0.361813							15.3183	0.399159
15.3767	0.674057							15.3767	0.357144							15.3767	0.390065
15.4353	0.684518							15.4353	0.346074							15.4353	0.389732
15.4941	0.684311							15.4941	0.341989							15.4941	0.392564
15.5531	0.681585							15.5531	0.333527							15.5531	0.410549
15.6124	0.678887							15.6124	0.33718							15.6124	0.413638
15.6718	0.671196							15.6718	0.338199							15.6718	0.411777
15.7316	0.66954							15.7316	0.348278							15.7316	0.401515
15.7915	0.678653							15.7915	0.350418							15.7915	0.399097
15.8517	0.680784							15.8517	0.352724							15.8517	0.385587
15.9121	0.685317							15.9121	0.355942							15.9121	0.380287
15.9727	0.679446							15.9727	0.355194							15.9727	0.382357
16.0335	0.662678							16.0335	0.352196							16.0335	0.386529
16.0946	0.661575							16.0946	0.354934							16.0946	0.385697
16.156	0.667605							16.156	0.357948							16.156	0.384016
16.2175	0.682884							16.2175	0.356354							16.2175	0.387107
16.2793	0.689038							16.2793	0.356974							16.2793	0.398054
16.3413	0.680827							16.3413	0.365118							16.3413	0.408528
16.4036	0.676687							16.4036	0.375311							16.4036	0.426373
16.4661	0.673751							16.4661	0.373621							16.4661	0.4312
16.5288	0.666115							16.5288	0.364518							16.5288	0.425875
16.5918	0.671149							16.5918	0.357632							16.5918	0.420061
16.655	0.676243							16.655	0.353922							16.655	0.409276
16.7185	0.680668							16.7185	0.346761							16.7185	0.400158
16.7822	0.677064							16.7822	0.346288							16.7822	0.396565
16.8461	0.673209							16.8461	0.34379							16.8461	0.391253
16.9103	0.677092							16.9103	0.342147							16.9103	0.400115
16.9747	0.680225							16.9747	0.34705							16.9747	0.403493
17.0394	0.676702							17.0394	0.341469							17.0394	0.414837
17.1043	0.678194							17.1043	0.341495							17.1043	0.433039
17.1695	0.675007							17.1695	0.344573							17.1695	0.424712
17.2349	0.67516							17.2349	0.351902							17.2349	0.411781
17.3005	0.676543							17.3005	0.351364							17.3005	0.394047
17.3664	0.680976							17.3664	0.345707							17.3664	0.377865
17.4326	0.68126							17.4326	0.342485							17.4326	0.384246
17.499	0.684905							17.499	0.343369							17.499	0.385219
17.5657	0.680951							17.5657	0.349026							17.5657	0.398192
17.6326	0.675114							17.6326	0.351758							17.6326	0.405588
17.6998	0.664008							17.6998	0.353985							17.6998	0.400918
17.7672	0.664731							17.7672	0.360424							17.7672	0.411662
17.8349	0.671773							17.8349	0.357179							17.8349	0.403793
17.9029	0.680547							17.9029	0.348522							17.9029	0.390036
17.9711	0.686497							17.9711	0.342553							17.9711	0.387251
18.0395	0.702937							18.0395	0.34665							18.0395	0.37927
18.1083	0.69907							18.1083	0.356709							18.1083	0.368494
18.1772	0.69615							18.1772	0.357605							18.1772	0.351107
18.2465	0.686651							18.2465	0.361875							18.2465	0.357475
18.316	0.682332							18.316	0.360219							18.316	0.375935
18.3858	0.677793							18.3858	0.354754							18.3858	0.383319
18.4559	0.671301							18.4559	0.347008							18.4559	0.394863
18.5262	0.671854							18.5262	0.341439							18.5262	0.410415
18.5967	0.675374							18.5967	0.337366							18.5967	0.410508
18.6676	0.676381							18.6676	0.336836							18.6676	0.39529
18.7387	0.682535							18.7387	0.344776							18.7387	0.37606
18.8101	0.680206							18.8101	0.360197							18.8101	0.37464
18.8818	0.685674							18.8818	0.359878							18.8818	0.371671
18.9537	0.687413							18.9537	0.362654							18.9537	0.371545
19.0259	0.688673							19.0259	0.372425							19.0259	0.380969
19.0984	0.685337							19.0984	0.368081							19.0984	0.396465
19.1711	0.680197							19.1711	0.365912							19.1711	0.398442
19.2442	0.682081							19.2442	0.359924							19.2442	0.384838
19.3175	0.683577							19.3175	0.350128							19.3175	0.3868
19.3911	0.687896							19.3911	0.344026							19.3911	0.378062
19.465	0.69754							19.465	0.324712							19.465	0.37543
19.5391	0.694211							19.5391	0.325496							19.5391	0.379748
19.6135	0.688332							19.6135	0.330422							19.6135	0.398243
19.6883	0.677854							19.6883	0.333258							19.6883	0.417854
19.7633	0.673157							19.7633	0.340971							19.7633	0.422253
19.8386	0.67241							19.8386	0.337664							19.8386	0.414028
19.9141	0.676768							19.9141	0.332398							19.9141	0.414718
20	0.683677							20	0.328282							20	0.396628
