# Supplementary material for: A switch from α‐helical to β‐strand conformation during co‐translational protein folding
Source: EMBO J. 2022 Jan 7;41(4):e109175. doi: 10.15252/embj.2021109175 (PMC8844987; doi:10.15252/embj.2021109175)
Supplement: Supplementary file 14 — Source Data for Figure 3 [file EMBJ-41-e109175-s010.zip]

Archive with 2 entries (2 files):
- source_data_fig3/Fig3.png
- source_data_fig3/fig3.xlsx
