# Supplementary material for: A switch from α‐helical to β‐strand conformation during co‐translational protein folding
Source: EMBO J. 2022 Jan 7;41(4):e109175. doi: 10.15252/embj.2021109175 (PMC8844987; doi:10.15252/embj.2021109175)
Supplement: Supplementary file 14 — Source Data for Figure 3 [file EMBJ-41-e109175-s010.zip › source_data_fig3/fig3.xlsx]

## Sheet: fig.3B
construct length (aa)	f(FL)
5	0.521377	0.36425	0.320121
7	0.416793	0.314929	0.235614
9	0.171622	0.123092	0.140995
11	0.424937	0.498046	0.366794
13	0.468527	0.58299	0.338341
15	0.590502	0.572142	0.574328
17	0.339443	0.340174	0.26589
19	0.32276	0.323775	0.274056
21	0.538226	0.437292	0.391441
23	0.371475	0.332637	0.315807
25	0.53735	0.502517	0.501052
27	0.376665	0.317486	0.358755
29	0.50618	0.435898	0.542376
33	0.189957	0.071403	0.123593
35	0.261875	0.191094	0.188519
37	0.216842	0.134356	0.146072
39	0.207992	0.195446	0.167589
41	0.216487	0.202423	0.185399
43	0.329855	0.353165	0.222667
45	0.246031	0.226125	0.204195
47	0.433656	0.389201	0.337752
49	0.267256	0.269123	0.208129
51	0.2327	0.170809	0.17021
53	0.284049	0.24065	0.198293
55	0.201871	0.110283	0.125715
57	0.160519	0.073131	0.089808
59	0.175324	0.137729	0.114389
61	0.104507	0.038676	0.066396
63	0.156101	0.117139	0.080888
65	0.188182	0.141721	0.119657
67	0.189195	0.157877	0.111904
69	0.161812	0.131197	0.119027
70	0.203676	0.219422	0.110379

## Sheet: fig.3D
Time, s	CspA70 gel				Time, s	PET efficiency translation W11		Time, s	PET efficiency translation W20		Time, s	PET efficiency release W11		Time, s	PET efficiency release W20
0	0.023715	0	0		0.7	0.0124077		0.7	-0.114446		40.2025	0.719379		40.2025	0.381737
1	0.024559	0.007888	0		0.7175	0.000898133		0.7175	-0.0859191		40.21	0.718496		40.21	0.373608
2	0.015761	0.006804	0		0.735	-0.0148057		0.735	-0.0610452		40.2175	0.717386		40.2175	0.369451
3	0.010792	0.007342	0		0.7525	-0.0143367		0.7525	-0.0423598		40.225	0.719707		40.225	0.363013
4	0.005433	0.019527	0		0.77	-0.0255299		0.77	-0.027002		40.2325	0.719427		40.2325	0.356641
6	1.46e-08	0.02069	0		0.7875	-0.0226304		0.7875	-0.0143364		40.24	0.709959		40.24	0.342065
8	0.001868	0.003836	0.038974		0.805	-0.0173948		0.805	-0.00906755		40.2475	0.699766		40.2475	0.341098
10	0.129099	0.117763	0.070785		0.8225	-0.0128245		0.8225	-0.0296839		40.255	0.695532		40.255	0.347012
12	0.200644	0.209463	0.219774		0.84	-0.0111188		0.84	-0.0406663		40.2625	0.69328		40.2625	0.349172
14	0.51949	0.472587	0.526105		0.8575	0.000755993		0.8575	-0.0458886		40.27	0.69831		40.27	0.350995
16	0.642095	0.60999	0.620554		0.875	0.000916615		0.875	-0.0552265		40.2775	0.706958		40.2775	0.350231
18	0.655867	0.646477	0.828999		0.8925	0.00608523		0.8925	-0.0595127		40.285	0.712709		40.285	0.353104
20	0.838482	0.826482	0.913553		0.91	0.0077135		0.91	-0.0384596		40.2925	0.71888		40.2925	0.356697
23	0.937871	0.961502	0.970046		0.9275	0.0179078		0.9275	-0.0335456		40.3	0.723776		40.3	0.356688
26	0.930513	0.940011	0.883503		0.945	0.012799		0.945	-0.0336189		40.3075	0.733332		40.3075	0.363323
30	0.966154	0.997014	0.926484		0.9625	0.0154008		0.9625	-0.0193465		40.315	0.734677		40.315	0.355671
35	0.996503	0.946311	1.00095		0.98	-0.00364274		0.98	-0.0114877		40.3225	0.731102		40.3225	0.345685
40	1	1	0.985417		0.9975	0.00412562		0.9975	0.00700422		40.33	0.721629		40.33	0.33608
					1.015	-0.000484825		1.015	0.00381983		40.3375	0.707653		40.3375	0.34258
					1.0325	0.0041631		1.0325	-0.0162036		40.345	0.700185		40.345	0.342347
					1.05	0.00329524		1.05	-0.016129		40.3525	0.690549		40.3525	0.342768
					1.0675	0.0140564		1.0675	-0.0242619		40.36	0.673012		40.36	0.338866
					1.085	0.0142432		1.085	-0.0399296		40.3675	0.667559		40.3675	0.343593
					1.1025	0.0175205		1.1025	-0.0458079		40.375	0.66236		40.375	0.345946
					1.12	0.0160794		1.12	-0.0347559		40.3825	0.661951		40.3825	0.348267
					1.1375	0.0248589		1.1375	-0.0088412		40.39	0.662416		40.39	0.344518
					1.155	0.0262237		1.155	0.0105179		40.3975	0.665044		40.3975	0.34986
					1.1725	0.0393268		1.1725	0.0374119		40.405	0.665425		40.405	0.339537
					1.19	0.0339339		1.19	0.0560609		40.4125	0.666379		40.4125	0.33583
					1.2075	0.0337153		1.2075	0.067293		40.42	0.673107		40.42	0.341094
					1.225	0.0301529		1.225	0.0534399		40.4275	0.672203		40.4275	0.339889
					1.2425	0.023804		1.2425	0.040384		40.435	0.679995		40.435	0.339965
					1.26	0.00498874		1.26	0.0386806		40.4425	0.672696		40.4425	0.334765
					1.2775	-0.000767252		1.2775	0.021265		40.45	0.671014		40.45	0.331534
					1.295	-0.0203418		1.295	0.00435328		40.4575	0.67953		40.4575	0.335883
					1.3125	-0.0314282		1.3125	-0.00676697		40.465	0.672058		40.465	0.333739
					1.33	-0.0356574		1.33	0.00184057		40.4725	0.664504		40.4725	0.331723
					1.3475	-0.0192814		1.3475	0.00702497		40.48	0.657492		40.48	0.32876
					1.365	-0.00792499		1.365	-0.0063389		40.4875	0.647852		40.4875	0.330795
					1.3825	0.00828557		1.3825	-0.00910571		40.495	0.642206		40.495	0.327206
					1.4	-0.000671273		1.4	-0.00105655		40.5025	0.633256		40.5025	0.324927
					1.4175	0.000763413		1.4175	0.000541469		40.51	0.637145		40.51	0.333506
					1.435	0.0095595		1.435	-0.0165347		40.5175	0.636768		40.5175	0.331683
					1.4525	0.00847272		1.4525	-0.0232827		40.525	0.633875		40.525	0.333502
					1.47	0.0126775		1.47	-0.039229		40.5325	0.623851		40.5325	0.320615
					1.4875	0.0235566		1.4875	-0.0422052		40.54	0.630087		40.54	0.319522
					1.505	0.024314		1.505	-0.040193		40.5475	0.632485		40.5475	0.315199
					1.5225	0.033813		1.5225	-0.0317902		40.555	0.628274		40.555	0.308119
					1.54	0.0361568		1.54	-0.0118461		40.5625	0.62496		40.5625	0.303339
					1.5575	0.0388201		1.5575	-0.014823		40.57	0.619292		40.57	0.303163
					1.575	0.0340751		1.575	-0.01628		40.5775	0.609231		40.5775	0.303337
					1.5925	0.0386116		1.5925	0.00114345		40.585	0.607103		40.585	0.305879
					1.61	0.0379305		1.61	0.0103034		40.5925	0.598083		40.5925	0.304757
					1.6275	0.043097		1.6275	0.00934815		40.6	0.592035		40.6	0.315443
					1.645	0.0504597		1.645	-0.00746053		40.6075	0.580047		40.6075	0.311999
					1.6625	0.0655707		1.6625	-0.018657		40.615	0.56908		40.615	0.308619
					1.68	0.0704936		1.68	-0.0440374		40.6225	0.565933		40.6225	0.304491
					1.6975	0.0724847		1.6975	-0.0409019		40.63	0.571825		40.63	0.312129
					1.715	0.0825837		1.715	-0.0444605		40.6375	0.579969		40.6375	0.308619
					1.7325	0.0901341		1.7325	-0.0467957		40.645	0.593051		40.645	0.314447
					1.75	0.0894631		1.75	-0.0416324		40.6525	0.600735		40.6525	0.311747
					1.7675	0.0905794		1.7675	-0.0429369		40.66	0.600159		40.66	0.311461
					1.785	0.0983716		1.785	-0.0385137		40.6675	0.594834		40.6675	0.303008
					1.8025	0.109895		1.8025	-0.0280762		40.675	0.590319		40.675	0.300644
					1.82	0.113827		1.82	-0.0222649		40.6825	0.583409		40.6825	0.297757
					1.8375	0.111457		1.8375	-0.0119539		40.69	0.571706		40.69	0.298548
					1.855	0.120782		1.855	0.00156624		40.6975	0.564551		40.6975	0.288584
					1.8725	0.125917		1.8725	0.00886821		40.705	0.551869		40.705	0.281743
					1.89	0.119996		1.89	0.00728422		40.7125	0.544123		40.7125	0.279543
					1.9075	0.130424		1.9075	0.0165572		40.72	0.545199		40.72	0.28508
					1.925	0.154276		1.925	0.0125157		40.7275	0.550929		40.7275	0.285733
					1.9425	0.158818		1.9425	-0.00205375		40.735	0.546561		40.735	0.285654
					1.96	0.175337		1.96	-0.00805443		40.7425	0.541698		40.7425	0.280418
					1.9775	0.186487		1.9775	-0.0248662		40.75	0.535993		40.75	0.287503
					1.995	0.198903		1.995	-0.026302		40.7575	0.525363		40.7575	0.276892
					2.0125	0.21655		2.0125	-0.0233247		40.765	0.531971		40.765	0.284952
					2.03	0.222005		2.03	-0.0226619		40.7725	0.539531		40.7725	0.286378
					2.0475	0.226782		2.0475	-0.00989423		40.78	0.536818		40.78	0.287444
					2.065	0.233083		2.065	-0.00422409		40.7875	0.542087		40.7875	0.283393
					2.0825	0.239279		2.0825	-0.00276593		40.795	0.540661		40.795	0.28184
					2.1	0.250345		2.1	-0.00249873		40.8025	0.550606		40.8025	0.281691
					2.1175	0.263241		2.1175	0.0159503		40.81	0.563175		40.81	0.282177
					2.135	0.273779		2.135	0.0247362		40.8175	0.563942		40.8175	0.286088
					2.1525	0.282679		2.1525	0.0218487		40.825	0.560839		40.825	0.289583
					2.17	0.297661		2.17	0.021139		40.8325	0.569139		40.8325	0.297964
					2.1875	0.315726		2.1875	0.0228576		40.84	0.566618		40.84	0.302269
					2.205	0.333204		2.205	0.0385862		40.8475	0.552222		40.8475	0.295623
					2.2225	0.356289		2.2225	0.0391534		40.855	0.550699		40.855	0.299397
					2.24	0.366412		2.24	0.0489211		40.8625	0.53532		40.8625	0.293367
					2.2575	0.383546		2.2575	0.049177		40.87	0.519789		40.87	0.290444
					2.275	0.405282		2.275	0.0474114		40.8775	0.500627		40.8775	0.27198
					2.2925	0.423491		2.2925	0.0394009		40.885	0.487832		40.885	0.264252
					2.31	0.429438		2.31	0.0384547		40.8925	0.483949		40.8925	0.257523
					2.3275	0.438901		2.3275	0.0249856		40.9	0.484503		40.9	0.252475
					2.345	0.447712		2.345	0.0132059		40.9075	0.476234		40.9075	0.25242
					2.3625	0.455496		2.3625	0.00117527		40.915	0.476437		40.915	0.251576
					2.38	0.465895		2.38	-0.0137677		40.9225	0.474422		40.9225	0.25103
					2.3975	0.48015		2.3975	-0.0151008		40.93	0.467036		40.93	0.249294
					2.415	0.486539		2.415	-0.0148277		40.9375	0.468683		40.9375	0.24866
					2.4325	0.499044		2.4325	-0.0207437		40.945	0.467068		40.945	0.24965
					2.45	0.509642		2.45	-0.00862887		40.9525	0.46824		40.9525	0.241033
					2.4675	0.52383		2.4675	-0.00848068		40.96	0.472566		40.96	0.242551
					2.485	0.536246		2.485	0.00765579		40.9675	0.472548		40.9675	0.233101
					2.5025	0.54371		2.5025	0.0212017		40.975	0.479531		40.975	0.247537
					2.52	0.552136		2.52	0.0431926		40.9825	0.484351		40.9825	0.250046
					2.5375	0.569214		2.5375	0.033309		40.99	0.477921		40.99	0.249376
					2.555	0.583258		2.555	0.0359301		40.9975	0.468079		40.9975	0.246223
					2.5725	0.588666		2.5725	0.0348927		41.005	0.469514		41.005	0.256266
					2.59	0.599613		2.59	0.025585		41.0125	0.466047		41.0125	0.257025
					2.6075	0.60646		2.6075	0.0146971		41.02	0.470605		41.02	0.261657
					2.625	0.614564		2.625	0.0125862		41.0275	0.478878		41.0275	0.260613
					2.6425	0.621905		2.6425	0.00417348		41.035	0.477923		41.035	0.261887
					2.66	0.634617		2.66	0.00581297		41.0425	0.475337		41.0425	0.254588
					2.6775	0.645124		2.6775	0.00381862		41.05	0.479567		41.05	0.258182
					2.695	0.655999		2.695	0.00839229		41.0575	0.475488		41.0575	0.255104
					2.7125	0.671986		2.7125	0.0162696		41.065	0.470518		41.065	0.260362
					2.73	0.679874		2.73	0.0195207		41.0725	0.461998		41.0725	0.263352
					2.7475	0.689513		2.7475	0.0105403		41.08	0.453679		41.08	0.268308
					2.765	0.695216		2.765	0.00226605		41.0875	0.456807		41.0875	0.271713
					2.7825	0.689929		2.7825	0.00897324		41.095	0.462273		41.095	0.275669
					2.8	0.68829		2.8	0.00630742		41.1025	0.462221		41.1025	0.265595
					2.8175	0.683468		2.8175	0.00625677		41.11	0.463174		41.11	0.26636
					2.835	0.682871		2.835	0.0171396		41.1175	0.460806		41.1175	0.257855
					2.8525	0.678381		2.8525	0.0148305		41.125	0.456734		41.125	0.25173
					2.87	0.693051		2.87	0.0116788		41.1325	0.455704		41.1325	0.241035
					2.8875	0.708838		2.8875	0.012043		41.14	0.452382		41.14	0.229107
					2.905	0.724938		2.905	0.014311		41.1475	0.443338		41.1475	0.229333
					2.9225	0.735349		2.9225	0.0121247		41.155	0.434448		41.155	0.231991
					2.94	0.741923		2.94	0.00480227		41.1625	0.433103		41.1625	0.242174
					2.9575	0.748341		2.9575	0.00294196		41.17	0.435644		41.17	0.252065
					2.975	0.746465		2.975	-0.00819206		41.1775	0.436794		41.1775	0.253436
					2.9925	0.744469		2.9925	-0.00746041		41.185	0.442213		41.185	0.252176
					3.01	0.743799		3.01	-0.00628523		41.1925	0.445975		41.1925	0.261325
					3.0275	0.743714		3.0275	-0.00817915		41.2	0.441877		41.2	0.265742
					3.045	0.74721		3.045	0.00325034		41.2075	0.428506		41.2075	0.251729
					3.0625	0.747706		3.0625	0.00074958		41.215	0.421067		41.215	0.246818
					3.08	0.759097		3.08	0.00729502		41.2225	0.42112		41.2225	0.236623
					3.0975	0.764972		3.0975	0.0135162		41.23	0.403082		41.23	0.22491
					3.115	0.770706		3.115	0.0141801		41.2375	0.391792		41.2375	0.221166
					3.1325	0.768413		3.1325	0.00278641		41.245	0.377586		41.245	0.210196
					3.15	0.769676		3.15	-0.00232304		41.2525	0.376944		41.2525	0.205983
					3.1675	0.770959		3.1675	-0.000710147		41.26	0.373638		41.26	0.200466
					3.185	0.769135		3.185	-0.00413602		41.2675	0.375033		41.2675	0.203641
					3.2025	0.776422		3.2025	-0.0023731		41.275	0.378933		41.275	0.213565
					3.22	0.782756		3.22	-0.00376905		41.2825	0.378636		41.2825	0.22181
					3.2375	0.788653		3.2375	-0.0078077		41.29	0.368801		41.29	0.224664
					3.255	0.793842		3.255	-0.000411462		41.2975	0.366265		41.2975	0.23008
					3.2725	0.792961		3.2725	-0.00178685		41.305	0.381051		41.305	0.245702
					3.29	0.794573		3.29	0.00618487		41.3125	0.390635		41.3125	0.246684
					3.3075	0.792955		3.3075	0.00296994		41.32	0.3916		41.32	0.246725
					3.325	0.78941		3.325	-9.63217e-05		41.3275	0.400779		41.3275	0.244597
					3.3425	0.783306		3.3425	0.00156473		41.335	0.405844		41.335	0.240841
					3.36	0.781671		3.36	0.00695385		41.3425	0.414735		41.3425	0.240127
					3.3775	0.781822		3.3775	0.021395		41.35	0.413525		41.35	0.232409
					3.395	0.783029		3.395	0.0295807		41.3575	0.403675		41.3575	0.236445
					3.4125	0.786229		3.4125	0.037246		41.365	0.391952		41.365	0.233647
					3.43	0.787283		3.43	0.0296719		41.3725	0.377964		41.3725	0.224438
					3.4475	0.789124		3.4475	0.0291036		41.38	0.360973		41.38	0.224285
					3.465	0.787799		3.465	0.0263109		41.3875	0.34951		41.3875	0.22694
					3.4825	0.780184		3.4825	0.0191877		41.395	0.356867		41.395	0.228107
					3.5	0.775867		3.5	0.01542		41.4025	0.354826		41.4025	0.221859
					3.5175	0.768568		3.5175	0.0137955		41.41	0.361934		41.41	0.227527
					3.535	0.76385		3.535	0.00111997		41.4175	0.363311		41.4175	0.226049
					3.5525	0.765754		3.5525	0.00624695		41.425	0.359422		41.425	0.225355
					3.57	0.763549		3.57	-0.00334823		41.4325	0.36636		41.4325	0.223838
					3.5875	0.761235		3.5875	0.00492662		41.44	0.368943		41.44	0.217964
					3.605	0.759094		3.605	0.00690883		41.4475	0.369144		41.4475	0.215948
					3.6225	0.760267		3.6225	0.0048563		41.455	0.365972		41.455	0.21239
					3.64	0.764722		3.64	0.00725199		41.4625	0.362002		41.4625	0.214067
					3.6575	0.767879		3.6575	0.00703927		41.47	0.353279		41.47	0.213465
					3.675	0.764467		3.675	0.0101481		41.4775	0.339093		41.4775	0.212393
					3.6925	0.757699		3.6925	0.0179434		41.485	0.341857		41.485	0.211165
					3.71	0.757809		3.71	0.0333392		41.4925	0.339924		41.4925	0.214366
					3.7275	0.760696		3.7275	0.0457269		41.5	0.34659		41.5	0.224296
					3.745	0.767905		3.745	0.0439225		41.5075	0.339865		41.5075	0.221752
					3.7625	0.769924		3.7625	0.0561243		41.515	0.341406		41.515	0.219875
					3.78	0.767954		3.78	0.0591325		41.5225	0.346069		41.5225	0.215866
					3.7975	0.766854		3.7975	0.0669772		41.53	0.345423		41.53	0.214159
					3.815	0.766842		3.815	0.0640357		41.5375	0.349961		41.5375	0.216716
					3.8325	0.763963		3.8325	0.0537951		41.545	0.346015		41.545	0.215297
					3.85	0.764295		3.85	0.0466516		41.5525	0.345324		41.5525	0.212163
					3.8675	0.76209		3.8675	0.0383005		41.56	0.345653		41.56	0.211515
					3.885	0.752152		3.885	0.0295755		41.5675	0.338728		41.5675	0.213651
					3.9025	0.746963		3.9025	0.024014		41.575	0.338091		41.575	0.214019
					3.92	0.745173		3.92	0.0290797		41.5825	0.343501		41.5825	0.21733
					3.9375	0.738305		3.9375	0.0252947		41.59	0.34693		41.59	0.214383
					3.955	0.729116		3.955	0.0208541		41.5975	0.349629		41.5975	0.214049
					3.9725	0.723319		3.9725	0.0268426		41.605	0.351214		41.605	0.212101
					3.99	0.721727		3.99	0.0364569		41.6125	0.350642		41.6125	0.214326
					4.0075	0.720831		4.0075	0.0375167		41.62	0.338979		41.62	0.213274
					4.025	0.719423		4.025	0.0422712		41.6275	0.336273		41.6275	0.212838
					4.0425	0.715675		4.0425	0.0535149		41.635	0.324054		41.635	0.201086
					4.06	0.719367		4.06	0.056519		41.6425	0.316057		41.6425	0.195635
					4.0775	0.722179		4.0775	0.0589701		41.65	0.313657		41.65	0.197011
					4.095	0.722208		4.095	0.0549321		41.6575	0.294067		41.6575	0.19063
					4.1125	0.7226		4.1125	0.0450969		41.665	0.29451		41.665	0.181049
					4.13	0.716165		4.13	0.0464694		41.6725	0.298785		41.6725	0.17856
					4.1475	0.715996		4.1475	0.0429212		41.68	0.297883		41.68	0.165659
					4.165	0.715142		4.165	0.0420902		41.6875	0.305923		41.6875	0.165563
					4.1825	0.720202		4.1825	0.0562204		41.695	0.31419		41.695	0.170154
					4.2	0.718613		4.2	0.0564141		41.7025	0.329077		41.7025	0.17177
					4.2175	0.712665		4.2175	0.0607078		41.71	0.329933		41.71	0.177464
					4.235	0.710412		4.235	0.0687526		41.7175	0.339336		41.7175	0.17759
					4.2525	0.70411		4.2525	0.0792244		41.725	0.33945		41.725	0.181415
					4.27	0.705547		4.27	0.0796308		41.7325	0.338783		41.7325	0.186118
					4.2875	0.702652		4.2875	0.0768665		41.74	0.341824		41.74	0.18525
					4.305	0.698081		4.305	0.0739537		41.7475	0.334965		41.7475	0.189112
					4.3225	0.694037		4.3225	0.0573639		41.755	0.336228		41.755	0.188276
					4.34	0.692799		4.34	0.0552788		41.7625	0.325381		41.7625	0.18836
					4.3575	0.697688		4.3575	0.0548748		41.77	0.318164		41.77	0.186561
					4.375	0.69203		4.375	0.0521854		41.7775	0.309378		41.7775	0.190387
					4.3925	0.69568		4.3925	0.0627249		41.785	0.30243		41.785	0.196479
					4.41	0.686844		4.41	0.0624126		41.7925	0.30986		41.7925	0.201777
					4.4275	0.680583		4.4275	0.0698076		41.8	0.298543		41.8	0.20331
					4.445	0.681932		4.445	0.0695171		41.8075	0.293805		41.8075	0.195384
					4.4625	0.672112		4.4625	0.0690302		41.815	0.290298		41.815	0.201786
					4.48	0.672569		4.48	0.0749203		41.8225	0.298632		41.8225	0.199182
					4.4975	0.668111		4.4975	0.0782956		41.83	0.310771		41.83	0.196312
					4.515	0.664761		4.515	0.0672957		41.8375	0.313145		41.8375	0.196106
					4.5325	0.667837		4.5325	0.0621955		41.845	0.3127		41.845	0.186845
					4.55	0.667576		4.55	0.0585147		41.8525	0.304662		41.8525	0.183694
					4.5675	0.666558		4.5675	0.0511238		41.86	0.305251		41.86	0.184834
					4.585	0.665539		4.585	0.0450196		41.8675	0.305071		41.8675	0.180945
					4.6025	0.665413		4.6025	0.0470669		41.875	0.305562		41.875	0.185085
					4.62	0.660349		4.62	0.04641		41.8825	0.310839		41.8825	0.187031
					4.6375	0.660884		4.6375	0.0474466		41.89	0.289194		41.89	0.175351
					4.655	0.659981		4.655	0.0496783		41.8975	0.281932		41.8975	0.180002
					4.6725	0.655179		4.6725	0.0483324		41.905	0.278184		41.905	0.188391
					4.69	0.654363		4.69	0.0606483		41.9125	0.279388		41.9125	0.188795
					4.7075	0.65636		4.7075	0.0645629		41.92	0.278809		41.92	0.189696
					4.725	0.653597		4.725	0.054437		41.9275	0.279228		41.9275	0.191057
					4.7425	0.656537		4.7425	0.0582669		41.935	0.272877		41.935	0.188832
					4.76	0.653714		4.76	0.0552022		41.9425	0.274725		41.9425	0.186757
					4.7775	0.657568		4.7775	0.0540776		41.95	0.284251		41.95	0.187377
					4.795	0.656127		4.795	0.0525225		41.9575	0.285014		41.9575	0.184451
					4.8125	0.648296		4.8125	0.0541702		41.965	0.287257		41.965	0.18681
					4.83	0.643997		4.83	0.0554998		41.9725	0.293091		41.9725	0.187461
					4.8475	0.644318		4.8475	0.0560673		41.98	0.280497		41.98	0.180494
					4.865	0.641389		4.865	0.0533632		41.9875	0.277124		41.9875	0.18065
					4.8825	0.640382		4.8825	0.052386		41.995	0.277213		41.995	0.182202
					4.9	0.63787		4.9	0.0499038		42.0025	0.276965		42.0025	0.18107
					4.9175	0.638849		4.9175	0.0409656		42.01	0.274401		42.01	0.177645
					4.935	0.63537		4.935	0.0348514		42.0175	0.266928		42.0175	0.169663
					4.9525	0.635039		4.9525	0.0344956		42.025	0.261777		42.025	0.165361
					4.97	0.634916		4.97	0.0334795		42.0325	0.270586		42.0325	0.165572
					4.9875	0.635116		4.9875	0.03029		42.04	0.261698		42.04	0.16683
					5.005	0.631728		5.005	0.0268581		42.0475	0.243079		42.0475	0.157866
					5.0225	0.62895		5.0225	0.034813		42.055	0.243119		42.055	0.162493
					5.04	0.626484		5.04	0.0310399		42.0625	0.249843		42.0625	0.165689
					5.0575	0.628356		5.0575	0.0278218		42.07	0.2404		42.07	0.161381
					5.075	0.623008		5.075	0.0201045		42.0775	0.241112		42.0775	0.169826
					5.0925	0.620853		5.0925	0.0157702		42.085	0.240595		42.085	0.168117
					5.11	0.615535		5.11	0.00347648		42.0925	0.241675		42.0925	0.169076
					5.1275	0.619926		5.1275	0.00482912		42.1	0.232421		42.1	0.159393
					5.145	0.62222		5.145	0.00736277		42.1075	0.230166		42.1075	0.157864
					5.1625	0.622444		5.1625	0.00801313		42.115	0.238043		42.115	0.161847
					5.18	0.622171		5.18	0.0026154		42.1225	0.246636		42.1225	0.168702
					5.1975	0.622569		5.1975	-0.00680053		42.13	0.242236		42.13	0.162818
					5.215	0.622258		5.215	-0.00282426		42.1375	0.239303		42.1375	0.156553
					5.2325	0.619855		5.2325	-0.00326257		42.145	0.24471		42.145	0.158888
					5.25	0.614071		5.25	-0.0110217		42.1525	0.243123		42.1525	0.156553
					5.2675	0.608153		5.2675	-0.00918316		42.16	0.239349		42.16	0.157163
					5.285	0.597793		5.285	-0.00987235		42.1675	0.23206		42.1675	0.164615
					5.3025	0.596057		5.3025	-0.0100429		42.175	0.225668		42.175	0.15322
					5.32	0.591664		5.32	0.000842252		42.1825	0.226218		42.1825	0.161617
					5.3375	0.595325		5.3375	0.0044962		42.19	0.224067		42.19	0.159761
					5.355	0.594736		5.355	0.00485366		42.1975	0.225053		42.1975	0.162937
					5.3725	0.594277		5.3725	0.00825138		42.205	0.237399		42.205	0.172441
					5.39	0.601219		5.39	0.0144692		42.2125	0.243861		42.2125	0.169799
					5.4075	0.604972		5.4075	0.00479504		42.22	0.245103		42.22	0.162071
					5.425	0.603208		5.425	0.00658833		42.2275	0.249699		42.2275	0.162647
					5.4425	0.599051		5.4425	-0.000802972		42.235	0.253571		42.235	0.162864
					5.46	0.596072		5.46	0.00194205		42.2425	0.237821		42.2425	0.149676
					5.4775	0.589558		5.4775	0.00502904		42.25	0.237402		42.25	0.15114
					5.495	0.579956		5.495	-0.000899112		42.2575	0.235789		42.2575	0.157134
					5.5125	0.575288		5.5125	-0.00978003		42.265	0.234304		42.265	0.153039
					5.53	0.570216		5.53	-0.00771752		42.2725	0.228056		42.2725	0.160011
					5.5475	0.564766		5.5475	-0.0218503		42.28	0.222217		42.28	0.161679
					5.565	0.564901		5.565	-0.0353351		42.2875	0.212397		42.2875	0.164817
					5.5825	0.565676		5.5825	-0.0397572		42.295	0.20744		42.295	0.170007
					5.6	0.572467		5.6	-0.037271		42.3025	0.206834		42.3025	0.168963
					5.6175	0.571197		5.6175	-0.056929		42.31	0.208383		42.31	0.166265
					5.635	0.571124		5.635	-0.0573418		42.3175	0.208917		42.3175	0.162058
					5.6525	0.574758		5.6525	-0.0507922		42.325	0.207375		42.325	0.16184
					5.67	0.580298		5.67	-0.0486325		42.3325	0.205678		42.3325	0.162016
					5.6875	0.581051		5.6875	-0.0433309		42.34	0.213099		42.34	0.167119
					5.705	0.576628		5.705	-0.046369		42.3475	0.220762		42.3475	0.167001
					5.7225	0.575869		5.7225	-0.0505442		42.355	0.223742		42.355	0.161385
					5.74	0.572567		5.74	-0.0437603		42.3625	0.221466		42.3625	0.151917
					5.7575	0.569629		5.7575	-0.049387		42.37	0.218481		42.37	0.152509
					5.775	0.569166		5.775	-0.0665834		42.3775	0.214134		42.3775	0.147601
					5.7925	0.567628		5.7925	-0.063468		42.385	0.211812		42.385	0.148241
					5.81	0.566295		5.81	-0.0540293		42.3925	0.226648		42.3925	0.156245
					5.8275	0.566883		5.8275	-0.0584196		42.4	0.218784		42.4	0.149919
					5.845	0.569716		5.845	-0.0559975		42.4075	0.216652		42.4075	0.154258
					5.8625	0.57121		5.8625	-0.0558517		42.415	0.214773		42.415	0.158485
					5.88	0.572636		5.88	-0.0630857		42.4225	0.214517		42.4225	0.164278
					5.8975	0.577238		5.8975	-0.0619654		42.43	0.213053		42.43	0.164596
					5.915	0.575104		5.915	-0.0607639		42.4375	0.217357		42.4375	0.17365
					5.9325	0.574872		5.9325	-0.0630763		42.445	0.219468		42.445	0.17084
					5.95	0.5693		5.95	-0.0449425		42.4525	0.215		42.4525	0.160527
					5.9675	0.566912		5.9675	-0.0498315		42.46	0.206239		42.46	0.163418
					5.985	0.562066		5.985	-0.0599712		42.4675	0.201486		42.4675	0.153283
					6.0025	0.562518		6.0025	-0.0612057		42.475	0.206193		42.475	0.151278
					6.02	0.562071		6.02	-0.0597518		42.4825	0.210988		42.4825	0.150724
					6.0375	0.567929		6.0375	-0.056858		42.49	0.195816		42.49	0.146254
					6.055	0.565665		6.055	-0.0543828		42.4975	0.193448		42.4975	0.14833
					6.0725	0.562466		6.0725	-0.0577304		42.505	0.191825		42.505	0.151314
					6.09	0.566433		6.09	-0.0590973		42.5125	0.186026		42.5125	0.145559
					6.1075	0.565667		6.1075	-0.0606566		42.52	0.185971		42.52	0.151693
					6.125	0.566623		6.125	-0.053319		42.5275	0.190681		42.5275	0.159446
					6.1425	0.571347		6.1425	-0.0504958		42.535	0.191373		42.535	0.154257
					6.16	0.568977		6.16	-0.039251		42.5425	0.195442		42.5425	0.148743
					6.1775	0.562056		6.1775	-0.0510666		42.55	0.198316		42.55	0.149159
					6.195	0.560992		6.195	-0.0649153		42.5575	0.212318		42.5575	0.142519
					6.2125	0.564006		6.2125	-0.0751529		42.565	0.212565		42.565	0.137488
					6.23	0.565146		6.23	-0.0787297		42.5725	0.21414		42.5725	0.136725
					6.2475	0.567672		6.2475	-0.0729747		42.58	0.218827		42.58	0.141646
					6.265	0.567609		6.265	-0.0835907		42.5875	0.217704		42.5875	0.142574
					6.2825	0.565306		6.2825	-0.0911904		42.595	0.221117		42.595	0.145252
					6.3	0.568732		6.3	-0.0956429		42.6025	0.21294		42.6025	0.136811
					6.3175	0.569218		6.3175	-0.093969		42.61	0.203894		42.61	0.13935
					6.335	0.573852		6.335	-0.097581		42.6175	0.205098		42.6175	0.143237
					6.3525	0.574057		6.3525	-0.0925581		42.625	0.199639		42.625	0.145624
					6.37	0.570467		6.37	-0.0842541		42.6325	0.206834		42.6325	0.150953
					6.3875	0.567175		6.3875	-0.0779203		42.64	0.20871		42.64	0.152906
					6.405	0.572482		6.405	-0.0601167		42.6475	0.205106		42.6475	0.154225
					6.4225	0.573654		6.4225	-0.053578		42.655	0.178945		42.655	0.152794
					6.44	0.576868		6.44	-0.0509685		42.6625	0.181464		42.6625	0.151741
					6.4575	0.584028		6.4575	-0.060833		42.67	0.181909		42.67	0.153698
					6.475	0.586624		6.475	-0.0712943		42.6775	0.170259		42.6775	0.143463
					6.4925	0.587644		6.4925	-0.0632243		42.685	0.173279		42.685	0.135152
					6.51	0.591892		6.51	-0.0592185		42.6925	0.170861		42.6925	0.126093
					6.5275	0.594815		6.5275	-0.0585832		42.7	0.172358		42.7	0.121288
					6.545	0.592379		6.545	-0.0629538		42.7075	0.1718		42.7075	0.118337
					6.5625	0.59074		6.5625	-0.0621316		42.715	0.171559		42.715	0.118205
					6.58	0.599385		6.58	-0.0595177		42.7225	0.177369		42.7225	0.118712
					6.5975	0.600147		6.5975	-0.0622651		42.73	0.180277		42.73	0.120526
					6.615	0.597372		6.615	-0.0596395		42.7375	0.172209		42.7375	0.122004
					6.6325	0.59391		6.6325	-0.0699101		42.745	0.156488		42.745	0.123555
					6.65	0.592146		6.65	-0.0751503		42.7525	0.158032		42.7525	0.120465
					6.6675	0.596454		6.6675	-0.0694113		42.76	0.154712		42.76	0.121528
					6.685	0.592726		6.685	-0.0579253		42.7675	0.154646		42.7675	0.119633
					6.7025	0.595614		6.7025	-0.0347722		42.775	0.169159		42.775	0.124443
					6.72	0.594538		6.72	-0.0266637		42.7825	0.173729		42.7825	0.124997
					6.7375	0.595988		6.7375	-0.0226188		42.79	0.185641		42.79	0.130516
					6.755	0.596393		6.755	-0.0127627		42.7975	0.182415		42.7975	0.130781
					6.7725	0.599806		6.7725	-0.0226587		42.805	0.182176		42.805	0.124666
					6.79	0.608687		6.79	-0.0284915		42.8125	0.188176		42.8125	0.123206
					6.8075	0.602628		6.8075	-0.0437614		42.82	0.189347		42.82	0.130512
					6.825	0.600711		6.825	-0.0567822		42.8275	0.183769		42.8275	0.130525
					6.8425	0.60642		6.8425	-0.0685937		42.835	0.169426		42.835	0.122412
					6.86	0.616264		6.86	-0.0643559		42.8425	0.1558		42.8425	0.113853
					6.8775	0.628453		6.8775	-0.0617156		42.85	0.144618		42.85	0.104534
					6.895	0.630591		6.895	-0.0624589		42.8575	0.135671		42.8575	0.102727
					6.9125	0.643077		6.9125	-0.0492146		42.865	0.136768		42.865	0.111813
					6.93	0.650482		6.93	-0.0458001		42.8725	0.134343		42.8725	0.112687
					6.9475	0.65217		6.9475	-0.0468883		42.88	0.134144		42.88	0.112856
					6.965	0.660488		6.965	-0.0386702		42.8875	0.121929		42.8875	0.105383
					6.9825	0.662083		6.9825	-0.0285322		42.895	0.125136		42.895	0.0970185
					7	0.659833		7	-0.0231901		42.9025	0.138536		42.9025	0.104422
					7.0175	0.660128		7.0175	-0.014035		42.91	0.145906		42.91	0.11633
					7.035	0.666228		7.035	-0.00856101		42.9175	0.151891		42.9175	0.112867
					7.0525	0.666914		7.0525	-0.0199008		42.925	0.146145		42.925	0.107586
					7.07	0.675706		7.07	-0.0213541		42.9325	0.13986		42.9325	0.101133
					7.0875	0.672565		7.0875	-0.0211956		42.94	0.142221		42.94	0.0957488
					7.105	0.66442		7.105	-0.0244521		42.9475	0.143761		42.9475	0.102881
					7.1225	0.673316		7.1225	-0.0272892		42.955	0.153798		42.955	0.112827
					7.14	0.673947		7.14	-0.0301102		42.9625	0.145645		42.9625	0.105191
					7.1575	0.665143		7.1575	-0.031632		42.97	0.143966		42.97	0.10865
					7.175	0.669179		7.175	-0.025916		42.9775	0.148454		42.9775	0.115229
					7.1925	0.658951		7.1925	-0.0175109		42.985	0.160279		42.985	0.123929
					7.21	0.661442		7.21	-0.0143229		42.9925	0.170975		42.9925	0.129172
					7.2275	0.669774		7.2275	0.0159132		43	0.170109		43	0.136801
					7.245	0.680565		7.245	0.0214897		43.0075	0.174065		43.0075	0.134389
					7.2625	0.684795		7.2625	0.012379		43.015	0.163193		43.015	0.125752
					7.28	0.693989		7.28	0.0281399		43.0225	0.165004		43.0225	0.123126
					7.2975	0.701196		7.2975	0.0313587		43.03	0.16309		43.03	0.129119
					7.315	0.709853		7.315	0.0229722		43.0375	0.152447		43.0375	0.120735
					7.3325	0.721183		7.3325	0.0148751		43.045	0.151125		43.045	0.111004
					7.35	0.725464		7.35	0.0177346		43.0525	0.142002		43.0525	0.10109
					7.3675	0.724716		7.3675	0.0181638		43.06	0.150116		43.06	0.113617
					7.385	0.722664		7.385	0.0100664		43.0675	0.165312		43.0675	0.121593
					7.4025	0.720817		7.4025	0.00388437		43.075	0.158096		43.075	0.118635
					7.42	0.724016		7.42	0.0153042		43.0825	0.158249		43.0825	0.118405
					7.4375	0.727368		7.4375	0.0216773		43.09	0.143531		43.09	0.119244
					7.455	0.731598		7.455	0.0379674		43.0975	0.144583		43.0975	0.122961
					7.4725	0.738935		7.4725	0.0420812		43.105	0.131278		43.105	0.113161
					7.49	0.743933		7.49	0.048263		43.1125	0.130205		43.1125	0.119425
					7.5075	0.753972		7.5075	0.0452328		43.12	0.116088		43.12	0.120934
					7.525	0.761019		7.525	0.0563341		43.1275	0.105298		43.1275	0.106542
					7.5425	0.762099		7.5425	0.0513876		43.135	0.106865		43.135	0.102698
					7.56	0.771596		7.56	0.0620708		43.1425	0.112512		43.1425	0.106085
					7.5775	0.771485		7.5775	0.066061		43.15	0.122243		43.15	0.10947
					7.595	0.763136		7.595	0.0633827		43.1575	0.123996		43.1575	0.110373
					7.6125	0.762048		7.6125	0.0521863		43.165	0.111794		43.165	0.102956
					7.63	0.750738		7.63	0.0595943		43.1725	0.114578		43.1725	0.102625
					7.6475	0.752991		7.6475	0.051534		43.18	0.111092		43.18	0.103113
					7.665	0.756825		7.665	0.0738866		43.1875	0.118838		43.1875	0.110789
					7.6825	0.762384		7.6825	0.0576935		43.195	0.118906		43.195	0.10535
					7.7	0.773267		7.7	0.0454515		43.2025	0.132178		43.2025	0.114507
					7.7175	0.779263		7.7175	0.0610201		43.21	0.139025		43.21	0.118283
					7.735	0.790573		7.735	0.0643257		43.2175	0.145635		43.2175	0.127081
					7.7525	0.797634		7.7525	0.0591716		43.225	0.151162		43.225	0.137887
					7.77	0.808423		7.77	0.0781744		43.2325	0.154875		43.2325	0.139389
					7.7875	0.812705		7.7875	0.0950253		43.24	0.154266		43.24	0.135022
					7.805	0.813953		7.805	0.0853201		43.2475	0.148361		43.2475	0.13078
					7.8225	0.814871		7.8225	0.0895614		43.255	0.14727		43.255	0.130912
					7.84	0.803935		7.84	0.111618		43.2625	0.139731		43.2625	0.128977
					7.8575	0.803576		7.8575	0.135376		43.27	0.13338		43.27	0.122351
					7.875	0.804521		7.875	0.149772		43.2775	0.126149		43.2775	0.10858
					7.8925	0.799395		7.8925	0.158292		43.285	0.113595		43.285	0.102073
					7.91	0.805822		7.91	0.16515		43.2925	0.119827		43.2925	0.104081
					7.9275	0.807803		7.9275	0.162371		43.3	0.111491		43.3	0.101093
					7.945	0.822589		7.945	0.156255		43.3075	0.107671		43.3075	0.103696
					7.9625	0.824766		7.9625	0.141703		43.315	0.102121		43.315	0.100099
					7.98	0.826996		7.98	0.154129		43.3225	0.103424		43.3225	0.0948055
					7.9975	0.837468		7.9975	0.139519		43.33	0.116294		43.33	0.104603
					8.015	0.842195		8.015	0.118316		43.3375	0.122562		43.3375	0.105389
					8.0325	0.843824		8.0325	0.131147		43.345	0.120618		43.345	0.105693
					8.05	0.829221		8.05	0.134933		43.3525	0.120543		43.3525	0.103169
					8.0675	0.833731		8.0675	0.151282		43.36	0.116289		43.36	0.0977443
					8.085	0.840002		8.085	0.159353		43.3675	0.113374		43.3675	0.0963595
					8.1025	0.836514		8.1025	0.169266		43.375	0.110326		43.375	0.107119
					8.12	0.843325		8.12	0.169459		43.3825	0.113351		43.3825	0.101493
					8.1375	0.845568		8.1375	0.16104		43.39	0.110223		43.39	0.10302
					8.155	0.85276		8.155	0.163814		43.3975	0.114685		43.3975	0.100269
					8.1725	0.843537		8.1725	0.159125		43.405	0.118809		43.405	0.0954062
					8.19	0.850192		8.19	0.156739		43.4125	0.124735		43.4125	0.100178
					8.2075	0.857963		8.2075	0.141881		43.42	0.133749		43.42	0.111447
					8.225	0.856579		8.225	0.149888		43.4275	0.132238		43.4275	0.111895
					8.2425	0.853871		8.2425	0.158657		43.435	0.130134		43.435	0.107815
					8.26	0.847752		8.26	0.164012		43.4425	0.13157		43.4425	0.113437
					8.2775	0.859353		8.2775	0.179449		43.45	0.128316		43.45	0.122766
					8.295	0.866979		8.295	0.182143		43.4575	0.141831		43.4575	0.129107
					8.3125	0.872139		8.3125	0.176491		43.465	0.142289		43.465	0.127787
					8.33	0.881381		8.33	0.183821		43.4725	0.140408		43.4725	0.11843
					8.3475	0.882933		8.3475	0.181029		43.48	0.14153		43.48	0.118229
					8.365	0.885798		8.365	0.180938		43.4875	0.145163		43.4875	0.11099
					8.3825	0.887339		8.3825	0.195753		43.495	0.130123		43.495	0.0996357
					8.4	0.899302		8.4	0.17812		43.5025	0.119501		43.5025	0.0976216
					8.4175	0.900417		8.4175	0.171941		43.51	0.105148		43.51	0.0980269
					8.435	0.901706		8.435	0.179217		43.5175	0.0949962		43.5175	0.0973582
					8.4525	0.90015		8.4525	0.187255		43.525	0.0859102		43.525	0.0909387
					8.47	0.893804		8.47	0.202143		43.5325	0.0856396		43.5325	0.0979684
					8.4875	0.897126		8.4875	0.216051		43.54	0.0939234		43.54	0.100598
					8.505	0.903485		8.505	0.213397		43.5475	0.108967		43.5475	0.0988515
					8.5225	0.903154		8.5225	0.207617		43.555	0.110306		43.555	0.0941449
					8.54	0.901265		8.54	0.206291		43.5625	0.108855		43.5625	0.0846199
					8.5575	0.897796		8.5575	0.205358		43.57	0.118983		43.57	0.0885622
					8.575	0.89551		8.575	0.208531		43.5775	0.122231		43.5775	0.0856643
					8.5925	0.893334		8.5925	0.210692		43.585	0.107737		43.585	0.079028
					8.61	0.892112		8.61	0.190629		43.5925	0.101539		43.5925	0.0774815
					8.6275	0.886923		8.6275	0.196234		43.6	0.0856371		43.6	0.0764152
					8.645	0.884859		8.645	0.202795		43.6075	0.0778352		43.6075	0.0735678
					8.6625	0.87507		8.6625	0.203845		43.615	0.0814162		43.615	0.0837072
					8.68	0.872814		8.68	0.216595		43.6225	0.0814396		43.6225	0.0912255
					8.6975	0.877693		8.6975	0.23626		43.63	0.0950308		43.63	0.102911
					8.715	0.884013		8.715	0.240649		43.6375	0.105185		43.6375	0.115095
					8.7325	0.884282		8.7325	0.24032		43.645	0.11005		43.645	0.126163
					8.75	0.882082		8.75	0.256364		43.6525	0.112813		43.6525	0.125341
					8.7675	0.891025		8.7675	0.259538		43.66	0.115152		43.66	0.131748
					8.785	0.897652		8.785	0.258427		43.6675	0.111216		43.6675	0.125851
					8.8025	0.895908		8.8025	0.254471		43.675	0.0982601		43.675	0.114419
					8.82	0.898814		8.82	0.248309		43.6825	0.0912013		43.6825	0.0993354
					8.8375	0.894692		8.8375	0.249971		43.69	0.0727031		43.69	0.0845439
					8.855	0.887933		8.855	0.225833		43.6975	0.0730994		43.6975	0.0765032
					8.8725	0.880488		8.8725	0.208041		43.705	0.0721504		43.705	0.0787323
					8.89	0.884651		8.89	0.212271		43.7125	0.0666717		43.7125	0.0726344
					8.9075	0.881337		8.9075	0.204914		43.72	0.0797821		43.72	0.0825373
					8.925	0.884277		8.925	0.196669		43.7275	0.0905513		43.7275	0.0862603
					8.9425	0.884302		8.9425	0.194801		43.735	0.103678		43.735	0.101237
					8.96	0.886287		8.96	0.200446		43.7425	0.106711		43.7425	0.106282
					8.9775	0.889333		8.9775	0.199014		43.75	0.0939951		43.75	0.105351
					8.995	0.89547		8.995	0.214535		43.7575	0.0969632		43.7575	0.112694
					9.0125	0.893759		9.0125	0.236679		43.765	0.0799201		43.765	0.107037
					9.03	0.899803		9.03	0.241575		43.7725	0.0905851		43.7725	0.104144
					9.0475	0.896422		9.0475	0.237138		43.78	0.0879126		43.78	0.106339
					9.065	0.886633		9.065	0.221334		43.7875	0.0989757		43.7875	0.109168
					9.0825	0.896171		9.0825	0.212771		43.795	0.0913022		43.795	0.108663
					9.1	0.902822		9.1	0.20731		43.8025	0.0957464		43.8025	0.106708
					9.1175	0.905577		9.1175	0.183962		43.81	0.103335		43.81	0.0996878
					9.135	0.909249		9.135	0.180762		43.8175	0.111385		43.8175	0.0973688
					9.1525	0.916304		9.1525	0.176188		43.825	0.115842		43.825	0.105632
					9.17	0.920123		9.17	0.189695		43.8325	0.11475		43.8325	0.0987288
					9.1875	0.909203		9.1875	0.192264		43.84	0.107586		43.84	0.0909208
					9.205	0.916555		9.205	0.200178		43.8475	0.103948		43.8475	0.093836
					9.2225	0.90578		9.2225	0.214746		43.855	0.0843273		43.855	0.0879652
					9.24	0.905598		9.24	0.215905		43.8625	0.0932966		43.8625	0.0915369
					9.2575	0.89505		9.2575	0.217999		43.87	0.0935454		43.87	0.100086
					9.275	0.885608		9.275	0.219736		43.8775	0.0876014		43.8775	0.101806
					9.2925	0.896249		9.2925	0.225766		43.885	0.0846152		43.885	0.105276
					9.31	0.898956		9.31	0.225707		43.8925	0.0798797		43.8925	0.106582
					9.3275	0.900951		9.3275	0.233991		43.9	0.069776		43.9	0.102838
					9.345	0.901522		9.345	0.242752		43.9075	0.0584379		43.9075	0.0933285
					9.3625	0.906812		9.3625	0.248697		43.915	0.0622353		43.915	0.0929701
					9.38	0.906578		9.38	0.265876		43.9225	0.0612622		43.9225	0.0735241
					9.3975	0.902738		9.3975	0.258708		43.93	0.0525224		43.93	0.0706166
					9.415	0.905717		9.415	0.243607		43.9375	0.0492591		43.9375	0.0626591
					9.4325	0.904222		9.4325	0.231318		43.945	0.0372056		43.945	0.0573324
					9.45	0.904507		9.45	0.234172		43.9525	0.04326		43.9525	0.0612734
					9.4675	0.897692		9.4675	0.240834		43.96	0.0608766		43.96	0.0736538
					9.485	0.893017		9.485	0.232635		43.9675	0.0747564		43.9675	0.0831974
					9.5025	0.892187		9.5025	0.217363		43.975	0.0859483		43.975	0.094447
					9.52	0.883555		9.52	0.213429		43.9825	0.0905732		43.9825	0.104298
					9.5375	0.88157		9.5375	0.227367		43.99	0.0931736		43.99	0.112375
					9.555	0.875661		9.555	0.228396		43.9975	0.0962487		43.9975	0.102334
					9.5725	0.875186		9.5725	0.245317		44.005	0.104786		44.005	0.100904
					9.59	0.87729		9.59	0.257958		44.0125	0.101882		44.0125	0.0896916
					9.6075	0.87972		9.6075	0.255357		44.02	0.0991227		44.02	0.0942088
					9.625	0.876946		9.625	0.246248		44.0275	0.0930112		44.0275	0.0853689
					9.6425	0.879341		9.6425	0.248733		44.035	0.0685636		44.035	0.0826606
					9.66	0.886828		9.66	0.258162		44.0425	0.0690143		44.0425	0.0816324
					9.6775	0.890561		9.6775	0.251189		44.05	0.0636987		44.05	0.0836317
					9.695	0.886478		9.695	0.230529		44.0575	0.060401		44.0575	0.08494
					9.7125	0.881546		9.7125	0.213298		44.065	0.0583118		44.065	0.087988
					9.73	0.875668		9.73	0.217822		44.0725	0.0618579		44.0725	0.0859299
					9.7475	0.878705		9.7475	0.220571		44.08	0.068489		44.08	0.0851847
					9.765	0.875723		9.765	0.220538		44.0875	0.072353		44.0875	0.0814246
					9.7825	0.873949		9.7825	0.227072		44.095	0.0802578		44.095	0.0814816
					9.8	0.874429		9.8	0.225043		44.1025	0.0913932		44.1025	0.0878172
					9.8175	0.874036		9.8175	0.221234		44.11	0.10074		44.11	0.0949961
					9.835	0.870589		9.835	0.230256		44.1175	0.0901393		44.1175	0.097001
					9.8525	0.87249		9.8525	0.241183		44.125	0.077063		44.125	0.0966404
					9.87	0.883945		9.87	0.230687		44.1325	0.0834207		44.1325	0.0909326
					9.8875	0.880033		9.8875	0.218265		44.14	0.0735104		44.14	0.089831
					9.905	0.87778		9.905	0.205207		44.1475	0.0763031		44.1475	0.0863736
					9.9225	0.883067		9.9225	0.195067		44.155	0.0734505		44.155	0.0808704
					9.94	0.879957		9.94	0.196969		44.1625	0.0651599		44.1625	0.0661577
					9.9575	0.874714		9.9575	0.187476		44.17	0.0666242		44.17	0.0666229
					9.975	0.87905		9.975	0.196757		44.1775	0.0690064		44.1775	0.0730331
					9.9925	0.872202		9.9925	0.200008		44.185	0.0785568		44.185	0.0778371
					10.01	0.87142		10.01	0.208528		44.1925	0.0815122		44.1925	0.0801052
					10.0275	0.865222		10.0275	0.216561		44.2	0.0782476		44.2	0.0864501
					10.045	0.860591		10.045	0.227938		44.2075	0.0661524		44.2075	0.0931427
					10.0625	0.857119		10.0625	0.230518		44.215	0.0709969		44.215	0.0971126
					10.08	0.854181		10.08	0.215328		44.2225	0.0718366		44.2225	0.0926126
					10.0975	0.849775		10.0975	0.213878		44.23	0.0730847		44.23	0.0983352
					10.115	0.853825		10.115	0.210966		44.2375	0.0721283		44.2375	0.0899261
					10.1325	0.85379		10.1325	0.20838		44.245	0.062815		44.245	0.0830927
					10.15	0.852513		10.15	0.208274		44.2525	0.0629934		44.2525	0.0778551
					10.1675	0.853365		10.1675	0.199552		44.26	0.0719094		44.26	0.0829057
					10.185	0.861743		10.185	0.200992		44.2675	0.0717908		44.2675	0.0799796
					10.2025	0.867249		10.2025	0.193233		44.275	0.0713657		44.275	0.0764292
					10.22	0.870498		10.22	0.194874		44.2825	0.0631971		44.2825	0.071399
					10.2375	0.857494		10.2375	0.185137		44.29	0.0547769		44.29	0.0763864
					10.255	0.853571		10.255	0.189441		44.2975	0.0582572		44.2975	0.0805252
					10.2725	0.852368		10.2725	0.189122		44.305	0.0623423		44.305	0.0843155
					10.29	0.846909		10.29	0.194981		44.3125	0.0609425		44.3125	0.0800234
					10.3075	0.853776		10.3075	0.200401		44.32	0.0608146		44.32	0.0836849
					10.325	0.852225		10.325	0.205992		44.3275	0.0618564		44.3275	0.0851018
					10.3425	0.851354		10.3425	0.204474		44.335	0.0622117		44.335	0.0934201
					10.36	0.850935		10.36	0.208494		44.3425	0.0602894		44.3425	0.0855113
					10.3775	0.852912		10.3775	0.21658		44.35	0.0583275		44.35	0.0892758
					10.395	0.851032		10.395	0.211263		44.3575	0.052853		44.3575	0.0896987
					10.4125	0.858671		10.4125	0.214984		44.365	0.0539845		44.365	0.090052
					10.43	0.850725		10.43	0.221729		44.3725	0.0518492		44.3725	0.0822945
					10.4475	0.840674		10.4475	0.213816		44.38	0.0510231		44.38	0.0771071
					10.465	0.841386		10.465	0.212271		44.3875	0.0670303		44.3875	0.0794084
					10.4825	0.846872		10.4825	0.203964		44.395	0.074664		44.395	0.0839041
					10.5	0.851158		10.5	0.185925		44.4025	0.0858004		44.4025	0.0850565
					10.5175	0.865008		10.5175	0.169217		44.41	0.0854231		44.41	0.0866183
					10.535	0.861368		10.535	0.161103		44.4175	0.0893095		44.4175	0.0886422
					10.5525	0.856089		10.5525	0.167431		44.425	0.0881772		44.425	0.0906203
					10.57	0.843431		10.57	0.160599		44.4325	0.0774308		44.4325	0.080645
					10.5875	0.849167		10.5875	0.165082		44.44	0.0760578		44.44	0.0884483
					10.605	0.837522		10.605	0.178573		44.4475	0.0712703		44.4475	0.093088
					10.6225	0.834258		10.6225	0.200145		44.455	0.0679094		44.455	0.0933462
					10.64	0.827582		10.64	0.2206		44.4625	0.0686512		44.4625	0.0929576
					10.6575	0.824559		10.6575	0.21855		44.47	0.0635008		44.47	0.088005
					10.675	0.827657		10.675	0.212878		44.4775	0.0604775		44.4775	0.0910652
					10.6925	0.833902		10.6925	0.208538		44.485	0.064235		44.485	0.101986
					10.71	0.836675		10.71	0.188837		44.4925	0.0655031		44.4925	0.0965034
					10.7275	0.847897		10.7275	0.179778		44.5	0.0648978		44.5	0.0944708
					10.745	0.842926		10.745	0.178827		44.5075	0.0705597		44.5075	0.0987203
					10.7625	0.839133		10.7625	0.184765		44.515	0.0729358		44.515	0.0964424
					10.78	0.836819		10.78	0.18021		44.5225	0.0745785		44.5225	0.0917258
					10.7975	0.844489		10.7975	0.169456		44.53	0.073595		44.53	0.0874147
					10.815	0.838409		10.815	0.173594		44.5375	0.080363		44.5375	0.0927543
					10.8325	0.833521		10.8325	0.165363		44.545	0.0861844		44.545	0.0932296
					10.85	0.8287		10.85	0.162458		44.5525	0.0884555		44.5525	0.0939286
					10.8675	0.828775		10.8675	0.158168		44.56	0.0863694		44.56	0.0941384
					10.885	0.831342		10.885	0.157876		44.5675	0.0734352		44.5675	0.0907662
					10.9025	0.829699		10.9025	0.163159		44.575	0.0747429		44.575	0.0956399
					10.92	0.824652		10.92	0.158334		44.5825	0.0661347		44.5825	0.0815893
					10.9375	0.823841		10.9375	0.170678		44.59	0.0600338		44.59	0.0847973
					10.955	0.822061		10.955	0.187025		44.5975	0.0502888		44.5975	0.0845226
					10.9725	0.822746		10.9725	0.206507		44.605	0.0428794		44.605	0.0771294
					10.99	0.823506		10.99	0.214099		44.6125	0.0400605		44.6125	0.0740455
					11.0075	0.827551		11.0075	0.195772		44.62	0.0377959		44.62	0.0738794
					11.025	0.827034		11.025	0.187537		44.6275	0.0481827		44.6275	0.0749945
					11.0425	0.823673		11.0425	0.174944		44.635	0.0477708		44.635	0.0736428
					11.06	0.822386		11.06	0.174891		44.6425	0.0483974		44.6425	0.0756001
					11.0775	0.83081		11.0775	0.178761		44.65	0.0452723		44.65	0.0764417
					11.095	0.831673		11.095	0.186415		44.6575	0.0428536		44.6575	0.0720887
					11.1125	0.824182		11.1125	0.189145		44.665	0.0473134		44.665	0.0702594
					11.13	0.819007		11.13	0.18781		44.6725	0.0521155		44.6725	0.068722
					11.1475	0.817678		11.1475	0.194846		44.68	0.0510533		44.68	0.0727545
					11.165	0.82315		11.165	0.199894		44.6875	0.0483011		44.6875	0.0641077
					11.1825	0.820187		11.1825	0.200325		44.695	0.0603591		44.695	0.0620492
					11.2	0.820026		11.2	0.194132		44.7025	0.0626859		44.7025	0.0634799
					11.2175	0.818974		11.2175	0.177256		44.71	0.070859		44.71	0.0670715
					11.235	0.819381		11.235	0.172987		44.7175	0.0718427		44.7175	0.0626929
					11.2525	0.821841		11.2525	0.174834		44.725	0.0668719		44.725	0.0684567
					11.27	0.822406		11.27	0.176349		44.7325	0.0668157		44.7325	0.0706356
					11.2875	0.82148		11.2875	0.181149		44.74	0.0564693		44.74	0.0745604
					11.305	0.820566		11.305	0.185805		44.7475	0.052409		44.7475	0.0809991
					11.3225	0.812809		11.3225	0.180787		44.755	0.0486336		44.755	0.0825725
					11.34	0.821081		11.34	0.182961		44.7625	0.0417855		44.7625	0.0891829
					11.3575	0.822926		11.3575	0.174558		44.77	0.0334102		44.77	0.0851013
					11.375	0.816777		11.375	0.177068		44.7775	0.0354197		44.7775	0.0823838
					11.3925	0.812347		11.3925	0.171135		44.785	0.045012		44.785	0.0814782
					11.41	0.808634		11.41	0.177784		44.7925	0.0448278		44.7925	0.0774841
					11.4275	0.805668		11.4275	0.178334		44.8	0.0414276		44.8	0.0697301
					11.445	0.809827		11.445	0.187446		44.8075	0.0325443		44.8075	0.0608174
					11.4625	0.812139		11.4625	0.188406		44.815	0.0287622		44.815	0.0648582
					11.48	0.813518		11.48	0.188966		44.8225	0.0277184		44.8225	0.0640538
					11.4975	0.814165		11.4975	0.189967		44.83	0.0313597		44.83	0.0661375
					11.515	0.820326		11.515	0.189655		44.8375	0.0333792		44.8375	0.0670693
					11.5325	0.81763		11.5325	0.181077		44.845	0.0361072		44.845	0.0595562
					11.55	0.82634		11.55	0.182439		44.8525	0.0356495		44.8525	0.0591679
					11.5675	0.830743		11.5675	0.17165		44.86	0.041686		44.86	0.0556786
					11.585	0.829433		11.585	0.178102		44.8675	0.053031		44.8675	0.0640976
					11.6025	0.831527		11.6025	0.180161		44.875	0.0613924		44.875	0.0636444
					11.62	0.828382		11.62	0.181654		44.8825	0.0585378		44.8825	0.060615
					11.6375	0.822411		11.6375	0.177534		44.89	0.0556858		44.89	0.0638137
					11.655	0.828194		11.655	0.179084		44.8975	0.0472793		44.8975	0.0608814
					11.6725	0.827613		11.6725	0.177408		44.905	0.0487779		44.905	0.0639214
					11.69	0.829235		11.69	0.179162		44.9125	0.049459		44.9125	0.0637617
					11.7075	0.824626		11.7075	0.176831		44.92	0.0550927		44.92	0.0703946
					11.725	0.81515		11.725	0.1759		44.9275	0.0497048		44.9275	0.0717694
					11.7425	0.809393		11.7425	0.175866		44.935	0.0457901		44.935	0.0593252
					11.76	0.808254		11.76	0.184569		44.9425	0.0435691		44.9425	0.0599444
					11.7775	0.807941		11.7775	0.188089		44.95	0.0385594		44.95	0.0554672
					11.795	0.807662		11.795	0.197904		44.9575	0.0408326		44.9575	0.0566915
					11.8125	0.805116		11.8125	0.196588		44.965	0.0471555		44.965	0.0601616
					11.83	0.804027		11.83	0.189241		44.9725	0.0385263		44.9725	0.0592997
					11.8475	0.80451		11.8475	0.188604		44.98	0.0481179		44.98	0.0632285
					11.865	0.809701		11.865	0.194134		44.9875	0.0505883		44.9875	0.0642459
					11.8825	0.806294		11.8825	0.185145		44.995	0.0562924		44.995	0.0630738
					11.9	0.806287		11.9	0.180253		45.0025	0.0581488		45.0025	0.0662603
					11.9175	0.803416		11.9175	0.178086		45.01	0.063529		45.01	0.0694869
					11.935	0.801091		11.935	0.178167		45.0175	0.0599363		45.0175	0.0723787
					11.9525	0.802299		11.9525	0.189113		45.025	0.0606335		45.025	0.0702771
					11.97	0.803422		11.97	0.189494		45.0325	0.0517871		45.0325	0.0670956
					11.9875	0.800984		11.9875	0.194104		45.04	0.0518208		45.04	0.0650903
					12.005	0.800307		12.005	0.194404		45.0475	0.0543138		45.0475	0.0659805
					12.0225	0.798839		12.0225	0.189703		45.055	0.0470069		45.055	0.0694573
					12.04	0.801778		12.04	0.183638		45.0625	0.0330547		45.0625	0.0591586
					12.0575	0.797823		12.0575	0.179348		45.07	0.0376075		45.07	0.0584584
					12.075	0.798546		12.075	0.17754		45.0775	0.0426561		45.0775	0.0628215
					12.0925	0.801974		12.0925	0.169123		45.085	0.0331199		45.085	0.0637313
					12.11	0.801294		12.11	0.162975		45.0925	0.0343129		45.0925	0.061522
					12.1275	0.808976		12.1275	0.164506		45.1	0.0384182		45.1	0.0663145
					12.145	0.812175		12.145	0.168716		45.1075	0.0381887		45.1075	0.07233
					12.1625	0.815726		12.1625	0.169734		45.115	0.0448263		45.115	0.0683608
					12.18	0.817092		12.18	0.167001		45.1225	0.0572784		45.1225	0.0721851
					12.1975	0.812111		12.1975	0.172388		45.13	0.0705408		45.13	0.0795899
					12.215	0.809465		12.215	0.172177		45.1375	0.0748734		45.1375	0.0779637
					12.2325	0.812971		12.2325	0.175694		45.145	0.0730601		45.145	0.0764089
					12.25	0.812026		12.25	0.183227		45.1525	0.0753409		45.1525	0.0715127
					12.2675	0.807004		12.2675	0.191994		45.16	0.0705609		45.16	0.0704685
					12.285	0.808833		12.285	0.200391		45.1675	0.0679532		45.1675	0.0728523
					12.3025	0.806871		12.3025	0.206573		45.175	0.0532814		45.175	0.0728792
					12.32	0.801606		12.32	0.211434		45.1825	0.0484994		45.1825	0.0691529
					12.3375	0.805421		12.3375	0.214998		45.19	0.0437815		45.19	0.0728348
					12.355	0.802091		12.355	0.213731		45.1975	0.0421433		45.1975	0.0730235
					12.3725	0.800589		12.3725	0.210849		45.205	0.0448576		45.205	0.0673657
					12.39	0.79421		12.39	0.205214		45.2125	0.0586533		45.2125	0.0786464
					12.4075	0.798672		12.4075	0.204158		45.22	0.0459285		45.22	0.0683706
					12.425	0.802516		12.425	0.200862		45.2275	0.0418213		45.2275	0.0592841
					12.4425	0.809091		12.4425	0.205973		45.235	0.0403266		45.235	0.0580513
					12.46	0.805829		12.46	0.210531		45.2425	0.0386703		45.2425	0.0560138
					12.4775	0.808876		12.4775	0.218975		45.25	0.0288033		45.25	0.0514972
					12.495	0.810395		12.495	0.222744		45.2575	0.027388		45.2575	0.0533194
					12.5125	0.811083		12.5125	0.224162		45.265	0.0358179		45.265	0.0563428
					12.53	0.812025		12.53	0.229746		45.2725	0.0384206		45.2725	0.0572247
					12.5475	0.80846		12.5475	0.225997		45.28	0.0344194		45.28	0.0634327
					12.565	0.805642		12.565	0.221608		45.2875	0.0294865		45.2875	0.0669276
					12.5825	0.807706		12.5825	0.228191		45.295	0.0380357		45.295	0.0704409
					12.6	0.8071		12.6	0.215915		45.3025	0.034847		45.3025	0.0687104
					12.6175	0.812052		12.6175	0.212526		45.31	0.0239807		45.31	0.0548665
					12.635	0.810728		12.635	0.21498		45.3175	0.0315108		45.3175	0.0568225
					12.6525	0.806854		12.6525	0.211349		45.325	0.0350544		45.325	0.0589853
					12.67	0.804305		12.67	0.211908		45.3325	0.0388937		45.3325	0.0644945
					12.6875	0.807346		12.6875	0.215036		45.34	0.038175		45.34	0.0654729
					12.705	0.809889		12.705	0.210446		45.3475	0.0377016		45.3475	0.065355
					12.7225	0.807805		12.7225	0.208306		45.355	0.0470585		45.355	0.0692011
					12.74	0.808561		12.74	0.209749		45.3625	0.0421605		45.3625	0.0649548
					12.7575	0.802086		12.7575	0.204269		45.37	0.0235447		45.37	0.060532
					12.775	0.802299		12.775	0.209732		45.3775	0.0239065		45.3775	0.0556455
					12.7925	0.801562		12.7925	0.214427		45.385	0.0270763		45.385	0.0529717
					12.81	0.793079		12.81	0.205143		45.3925	0.0319918		45.3925	0.0456573
					12.8275	0.787487		12.8275	0.205788		45.4	0.0337135		45.4	0.0389276
					12.845	0.783781		12.845	0.212397		45.4075	0.0354009		45.4075	0.050889
					12.8625	0.784661		12.8625	0.204432		45.415	0.0391605		45.415	0.0607787
					12.88	0.786222		12.88	0.205409		45.4225	0.0404525		45.4225	0.0639245
					12.8975	0.789323		12.8975	0.206021		45.43	0.0332369		45.43	0.0610152
					12.915	0.793524		12.915	0.202866		45.4375	0.0313247		45.4375	0.0618802
					12.9325	0.800335		12.9325	0.210592		45.445	0.028082		45.445	0.0665931
					12.95	0.805809		12.95	0.215722		45.4525	0.0227776		45.4525	0.0702583
					12.9675	0.807501		12.9675	0.220671		45.46	0.0195713		45.46	0.0710162
					12.985	0.807268		12.985	0.223341		45.4675	0.0276091		45.4675	0.070892
					13.0025	0.803412		13.0025	0.2171		45.475	0.0328934		45.475	0.0733765
					13.02	0.801018		13.02	0.213703		45.4825	0.045009		45.4825	0.0679465
					13.0375	0.800857		13.0375	0.215555		45.49	0.0411446		45.49	0.0721091
					13.055	0.799007		13.055	0.213243		45.4975	0.0374722		45.4975	0.0815627
					13.0725	0.801572		13.0725	0.207589		45.505	0.0415915		45.505	0.0786785
					13.09	0.795594		13.09	0.212457		45.5125	0.040505		45.5125	0.0723105
					13.1075	0.800119		13.1075	0.222362		45.52	0.040894		45.52	0.0732315
					13.125	0.801306		13.125	0.221253		45.5275	0.0442156		45.5275	0.0728378
					13.1425	0.807014		13.1425	0.232579		45.535	0.0453957		45.535	0.0755853
					13.16	0.80721		13.16	0.235845		45.5425	0.0584666		45.5425	0.0831705
					13.1775	0.809776		13.1775	0.233317		45.55	0.0602986		45.55	0.0833529
					13.195	0.806893		13.195	0.223847		45.5575	0.060839		45.5575	0.0808022
					13.2125	0.809528		13.2125	0.213386		45.565	0.0636285		45.565	0.0786266
					13.23	0.813402		13.23	0.208686		45.5725	0.056087		45.5725	0.0607175
					13.2475	0.813309		13.2475	0.211663		45.58	0.0495131		45.58	0.0679753
					13.265	0.807604		13.265	0.205847		45.5875	0.0419409		45.5875	0.0646404
					13.2825	0.805286		13.2825	0.210394		45.595	0.0401003		45.595	0.054559
					13.3	0.804306		13.3	0.230333		45.6025	0.0368277		45.6025	0.0517999
					13.3175	0.807239		13.3175	0.236067		45.61	0.0315195		45.61	0.0437805
					13.335	0.802947		13.335	0.237223		45.6175	0.0343395		45.6175	0.0341233
					13.3525	0.800257		13.3525	0.24695		45.625	0.0333364		45.625	0.0397205
					13.37	0.799106		13.37	0.244074		45.6325	0.0347732		45.6325	0.0427956
					13.3875	0.796182		13.3875	0.237504		45.64	0.0215462		45.64	0.0391017
					13.405	0.796897		13.405	0.226123		45.6475	0.0295847		45.6475	0.0382299
					13.4225	0.802422		13.4225	0.218266		45.655	0.0284371		45.655	0.0337762
					13.44	0.805708		13.44	0.220008		45.6625	0.013215		45.6625	0.0361222
					13.4575	0.810526		13.4575	0.218019		45.67	0.00494077		45.67	0.0379427
					13.475	0.8046		13.475	0.214445		45.6775	0.000251678		45.6775	0.0404427
					13.4925	0.806956		13.4925	0.216217		45.685	-0.000408601		45.685	0.0353495
					13.51	0.812008		13.51	0.22615		45.6925	5.83217e-05		45.6925	0.0395422
					13.5275	0.813775		13.5275	0.226886		45.7	0.000397483		45.7	0.0363956
					13.545	0.809402		13.545	0.234484		45.7075	0.00869524		45.7075	0.039867
					13.5625	0.808938		13.5625	0.246276		45.715	0.0174799		45.715	0.0565022
					13.58	0.809123		13.58	0.244231		45.7225	0.0247234		45.7225	0.059943
					13.5975	0.807441		13.5975	0.242989		45.73	0.0300431		45.73	0.0583652
					13.615	0.808246		13.615	0.241657		45.7375	0.0462258		45.7375	0.062615
					13.6325	0.80581		13.6325	0.241843		45.745	0.0516019		45.745	0.0715636
					13.65	0.799736		13.65	0.246468		45.7525	0.0501451		45.7525	0.0824487
					13.6675	0.793524		13.6675	0.241584		45.76	0.0459334		45.76	0.0701462
					13.685	0.783548		13.685	0.235908		45.7675	0.0369331		45.7675	0.0665736
					13.7025	0.780183		13.7025	0.233732		45.775	0.0418594		45.775	0.0651341
					13.72	0.780483		13.72	0.235003		45.7825	0.0454206		45.7825	0.0649494
					13.7375	0.779023		13.7375	0.237326		45.79	0.0528157		45.79	0.0707084
					13.755	0.775553		13.755	0.241098		45.7975	0.0552157		45.7975	0.0756152
					13.7725	0.778831		13.7725	0.248502		45.805	0.0625801		45.805	0.079087
					13.79	0.784317		13.79	0.244585		45.8125	0.0498031		45.8125	0.0733001
					13.8075	0.790713		13.8075	0.238977		45.82	0.0455799		45.82	0.0687474
					13.825	0.793363		13.825	0.24046		45.8275	0.0399799		45.8275	0.06697
					13.8425	0.793833		13.8425	0.24095		45.835	0.0341875		45.835	0.0610108
					13.86	0.792901		13.86	0.247983		45.8425	0.0275077		45.8425	0.0553722
					13.8775	0.793032		13.8775	0.25014		45.85	0.0153003		45.85	0.0397155
					13.895	0.787434		13.895	0.24988		45.8575	0.00556713		45.8575	0.0301477
					13.9125	0.784715		13.9125	0.247067		45.865	0.00673455		45.865	0.0291743
					13.93	0.784422		13.93	0.246965		45.8725	0.00595916		45.8725	0.0324719
					13.9475	0.780679		13.9475	0.244131		45.88	0.00946441		45.88	0.039375
					13.965	0.783204		13.965	0.247497		45.8875	0.0069914		45.8875	0.0423676
					13.9825	0.787391		13.9825	0.246157		45.895	0.00699252		45.895	0.0469278
					14	0.791177		14	0.238178		45.9025	0.00431287		45.9025	0.0559949
					14.0175	0.793338		14.0175	0.234476		45.91	0.0045835		45.91	0.0547917
					14.035	0.790453		14.035	0.23519		45.9175	0.000764266		45.9175	0.0460397
					14.0525	0.791947		14.0525	0.237188		45.925	0.00503259		45.925	0.0338586
					14.07	0.79139		14.07	0.251242		45.9325	0.00296469		45.9325	0.0290394
					14.0875	0.795276		14.0875	0.256934		45.94	0.00643357		45.94	0.0258506
					14.105	0.795754		14.105	0.25321		45.9475	0.00209657		45.9475	0.0152352
					14.1225	0.802233		14.1225	0.247856		45.955	0.00852979		45.955	0.0175266
					14.14	0.79918		14.14	0.250211		45.9625	0.000786014		45.9625	0.0133113
					14.1575	0.799473		14.1575	0.247125		45.97	0.00689594		45.97	0.0248866
					14.175	0.802833		14.175	0.248575		45.9775	0.0143918		45.9775	0.0382868
					14.1925	0.801787		14.1925	0.246937		45.985	0.0313518		45.985	0.0506958
					14.21	0.801883		14.21	0.247906		45.9925	0.0428334		45.9925	0.0689249
					14.2275	0.797512		14.2275	0.249124		46	0.0497357		46	0.0794363
					14.245	0.798435		14.245	0.251746		46.0075	0.0491217		46.0075	0.0808233
					14.2625	0.795493		14.2625	0.257187		46.015	0.0560815		46.015	0.0828599
					14.28	0.792899		14.28	0.271026		46.0225	0.0552394		46.0225	0.079112
					14.2975	0.799009		14.2975	0.26726		46.03	0.0616552		46.03	0.0838923
					14.315	0.799396		14.315	0.267171		46.0375	0.0562788		46.0375	0.0726368
					14.3325	0.794722		14.3325	0.271415		46.045	0.0590032		46.045	0.0686328
					14.35	0.787448		14.35	0.27149		46.0525	0.041672		46.0525	0.0551487
					14.3675	0.784213		14.3675	0.269119		46.06	0.0464117		46.06	0.0601003
					14.385	0.783007		14.385	0.265314		46.0675	0.049948		46.0675	0.0532764
					14.4025	0.779998		14.4025	0.26803		46.075	0.0513282		46.075	0.0454159
					14.42	0.782402		14.42	0.275624		46.0825	0.0399338		46.0825	0.0413969
					14.4375	0.784334		14.4375	0.278636		46.09	0.0366031		46.09	0.0423748
					14.455	0.792515		14.455	0.283113		46.0975	0.0216914		46.0975	0.0323415
					14.4725	0.787753		14.4725	0.276606		46.105	0.0175495		46.105	0.0322713
					14.49	0.790693		14.49	0.277444		46.1125	0.0159972		46.1125	0.0330261
					14.5075	0.797525		14.5075	0.274776		46.12	0.0147598		46.12	0.0484615
					14.525	0.796006		14.525	0.277509		46.1275	0.0153056		46.1275	0.0501414
					14.5425	0.787424		14.5425	0.277112		46.135	0.0238769		46.135	0.053961
					14.56	0.787797		14.56	0.274156		46.1425	0.0251748		46.1425	0.0574165
					14.5775	0.78304		14.5775	0.269219		46.15	0.0415248		46.15	0.0664226
					14.595	0.785467		14.595	0.271016		46.1575	0.0456687		46.1575	0.0768536
					14.6125	0.782579		14.6125	0.276509		46.165	0.035982		46.165	0.072612
					14.63	0.782985		14.63	0.286669		46.1725	0.0338813		46.1725	0.0647887
					14.6475	0.784035		14.6475	0.291131		46.18	0.0437977		46.18	0.0682484
					14.665	0.785871		14.665	0.297402		46.1875	0.0267608		46.1875	0.0673798
					14.6825	0.7818		14.6825	0.292413		46.195	0.00621203		46.195	0.0613673
					14.7	0.78762		14.7	0.295883		46.2025	0.00195273		46.2025	0.061748
					14.7175	0.791503		14.7175	0.293001		46.21	-0.0019649		46.21	0.0642927
					14.735	0.796659		14.735	0.289676		46.2175	-0.00272657		46.2175	0.0544964
					14.7525	0.793146		14.7525	0.286193		46.225	0.0105851		46.225	0.0474031
					14.77	0.793671		14.77	0.280666		46.2325	0.0137786		46.2325	0.0394485
					14.7875	0.790011		14.7875	0.274964		46.24	0.0248538		46.24	0.0380656
					14.805	0.792928		14.805	0.27021		46.2475	0.0212658		46.2475	0.035438
					14.8225	0.787473		14.8225	0.265499		46.255	0.0236498		46.255	0.0330743
					14.84	0.782218		14.84	0.269828		46.2625	0.0390463		46.2625	0.0368013
					14.8575	0.783578		14.8575	0.279107		46.27	0.0498222		46.27	0.0440274
					14.875	0.778473		14.875	0.29363		46.2775	0.0448376		46.2775	0.0600415
					14.8925	0.775356		14.8925	0.296255		46.285	0.03681		46.285	0.0664539
					14.91	0.781494		14.91	0.298716		46.2925	0.0404962		46.2925	0.0802452
					14.9275	0.783541		14.9275	0.304262		46.3	0.0379857		46.3	0.0800129
					14.945	0.792519		14.945	0.312611		46.3075	0.0299007		46.3075	0.0750478
					14.9625	0.792816		14.9625	0.318541		46.315	0.0294431		46.315	0.0675369
					14.98	0.796551		14.98	0.316955		46.3225	0.0277074		46.3225	0.0601717
					14.9975	0.800945		14.9975	0.310816		46.33	0.031828		46.33	0.0566506
					15.015	0.809109		15.015	0.298429		46.3375	0.0137752		46.3375	0.048839
					15.0325	0.807227		15.0325	0.29465		46.345	0.021101		46.345	0.0524909
					15.05	0.810124		15.05	0.292899		46.3525	0.0174671		46.3525	0.0532343
					15.0675	0.808884		15.0675	0.298749		46.36	0.0156017		46.36	0.0540591
					15.085	0.803602		15.085	0.29955		46.3675	0.0202892		46.3675	0.0617317
					15.1025	0.803049		15.1025	0.287076		46.375	0.00611902		46.375	0.0562135
					15.12	0.803922		15.12	0.283487		46.3825	0.00968042		46.3825	0.0542871
					15.1375	0.802426		15.1375	0.279999		46.39	0.00826455		46.39	0.0482225
					15.155	0.798754		15.155	0.285082		46.3975	0.00419713		46.3975	0.0457563
					15.1725	0.798071		15.1725	0.282631		46.405	0.0049472		46.405	0.0367287
					15.19	0.800285		15.19	0.28201		46.4125	0.0206239		46.4125	0.0356003
					15.2075	0.799795		15.2075	0.281076		46.42	0.0221248		46.42	0.033959
					15.225	0.798466		15.225	0.283315		46.4275	0.01661		46.4275	0.036014
					15.2425	0.792991		15.2425	0.289387		46.435	0.0299776		46.435	0.0470629
					15.26	0.792001		15.26	0.290532		46.4425	0.0210413		46.4425	0.0591939
					15.2775	0.784471		15.2775	0.301214		46.45	0.0234064		46.45	0.0584092
					15.295	0.783872		15.295	0.297504		46.4575	0.0160313		46.4575	0.0542408
					15.3125	0.784484		15.3125	0.294065		46.465	0.015176		46.465	0.0507183
					15.33	0.787847		15.33	0.297238		46.4725	0.0175799		46.4725	0.052849
					15.3475	0.791817		15.3475	0.288308		46.48	0.00876119		46.48	0.0548494
					15.365	0.796208		15.365	0.289781		46.4875	0.0151681		46.4875	0.056259
					15.3825	0.799587		15.3825	0.283661		46.495	0.0169394		46.495	0.0562085
					15.4	0.80267		15.4	0.284064		46.5025	0.0286483		46.5025	0.0575955
					15.4175	0.801521		15.4175	0.286556		46.51	0.0314535		46.51	0.0627603
					15.435	0.800066		15.435	0.290619		46.5175	0.0436761		46.5175	0.0618215
					15.4525	0.802126		15.4525	0.287002		46.525	0.0446037		46.525	0.0681952
					15.47	0.80248		15.47	0.281		46.5325	0.0380764		46.5325	0.0695458
					15.4875	0.798248		15.4875	0.285122		46.54	0.0356673		46.54	0.0563606
					15.505	0.790791		15.505	0.280582		46.5475	0.0269985		46.5475	0.053389
					15.5225	0.787332		15.5225	0.281643		46.555	0.0348798		46.555	0.0503031
					15.54	0.786375		15.54	0.281588		46.5625	0.0158948		46.5625	0.0404723
					15.5575	0.785982		15.5575	0.276257		46.57	0.0113487		46.57	0.0471971
					15.575	0.786738		15.575	0.285472		46.5775	0.0105579		46.5775	0.0448507
					15.5925	0.779359		15.5925	0.283825		46.585	0.00344741		46.585	0.0491119
					15.61	0.779046		15.61	0.29013		46.5925	0.00688671		46.5925	0.0460601
					15.6275	0.778828		15.6275	0.293311		46.6	0.0102559		46.6	0.0478262
					15.645	0.778116		15.645	0.291871		46.6075	0.0165713		46.6075	0.0396964
					15.6625	0.784408		15.6625	0.290244		46.615	0.0211442		46.615	0.0464962
					15.68	0.788305		15.68	0.293717		46.6225	0.031287		46.6225	0.042553
					15.6975	0.78831		15.6975	0.300588		46.63	0.0426926		46.63	0.0427922
					15.715	0.786111		15.715	0.295983		46.6375	0.0400767		46.6375	0.0477778
					15.7325	0.789834		15.7325	0.295519		46.645	0.041311		46.645	0.0460805
					15.75	0.792932		15.75	0.295077		46.6525	0.0271175		46.6525	0.0462915
					15.7675	0.795033		15.7675	0.295136		46.66	0.0275531		46.66	0.0544571
					15.785	0.796388		15.785	0.305142		46.6675	0.0240662		46.6675	0.0574313
					15.8025	0.792894		15.8025	0.306239		46.675	0.0240719		46.675	0.0570387
					15.82	0.789637		15.82	0.308724		46.6825	0.0259989		46.6825	0.0638548
					15.8375	0.7886		15.8375	0.300961		46.69	0.0194717		46.69	0.0669063
					15.855	0.784467		15.855	0.297487		46.6975	0.0112769		46.6975	0.0579441
					15.8725	0.784447		15.8725	0.298872		46.705	0.0171186		46.705	0.0561413
					15.89	0.785182		15.89	0.301082		46.7125	0.0141643		46.7125	0.0499286
					15.9075	0.781998		15.9075	0.301493		46.72	0.00540112		46.72	0.0401386
					15.925	0.782244		15.925	0.30077		46.7275	-0.00170678		46.7275	0.0348423
					15.9425	0.77897		15.9425	0.294354		46.735	-0.0182314		46.735	0.0251906
					15.96	0.777917		15.96	0.295919		46.7425	-0.0292764		46.7425	0.0111717
					15.9775	0.780966		15.9775	0.296417		46.75	-0.0276028		46.75	0.00117811
					15.995	0.782973		15.995	0.300489		46.7575	-0.0188178		46.7575	0.00490629
					16.0125	0.779538		16.0125	0.305533		46.765	-0.0037551		46.765	0.0130313
					16.03	0.778657		16.03	0.304529		46.7725	0.00509266		46.7725	0.0312664
					16.0475	0.781677		16.0475	0.3072		46.78	0.00285175		46.78	0.0360524
					16.065	0.785696		16.065	0.313842		46.7875	0.0153447		46.7875	0.0359936
					16.0825	0.791237		16.0825	0.316457		46.795	0.0305349		46.795	0.0445261
					16.1	0.796933		16.1	0.320487		46.8025	0.0342197		46.8025	0.0575913
					16.1175	0.79622		16.1175	0.327081		46.81	0.041329		46.81	0.0583628
					16.135	0.790629		16.135	0.332098		46.8175	0.0487215		46.8175	0.0658016
					16.1525	0.786756		16.1525	0.326715		46.825	0.0388324		46.825	0.0589966
					16.17	0.787947		16.17	0.328385		46.8325	0.0389326		46.8325	0.0497697
					16.1875	0.78938		16.1875	0.317855		46.84	0.0395517		46.84	0.0447374
					16.205	0.786821		16.205	0.312766		46.8475	0.0380529		46.8475	0.0536113
					16.2225	0.781662		16.2225	0.310845		46.855	0.0429108		46.855	0.0595508
					16.24	0.778972		16.24	0.30786		46.8625	0.0344859		46.8625	0.0566676
					16.2575	0.777779		16.2575	0.307292		46.87	0.0309958		46.87	0.0456236
					16.275	0.786669		16.275	0.310681		46.8775	0.0391884		46.8775	0.0405338
					16.2925	0.788211		16.2925	0.309561		46.885	0.036973		46.885	0.0414076
					16.31	0.78892		16.31	0.315592		46.8925	0.037426		46.8925	0.046936
					16.3275	0.789313		16.3275	0.317997		46.9	0.0324078		46.9	0.0460527
					16.345	0.788125		16.345	0.321919		46.9075	0.0283178		46.9075	0.0440025
					16.3625	0.791653		16.3625	0.324625		46.915	0.0214965		46.915	0.0401915
					16.38	0.796422		16.38	0.319881		46.9225	0.0187687		46.9225	0.0481743
					16.3975	0.79625		16.3975	0.318184		46.93	0.0121341		46.93	0.0516519
					16.415	0.795424		16.415	0.318117		46.9375	0.012457		46.9375	0.0548974
					16.4325	0.793961		16.4325	0.318361		46.945	0.016675		46.945	0.0586955
					16.45	0.792761		16.45	0.312857		46.9525	0.0180922		46.9525	0.0540248
					16.4675	0.795186		16.4675	0.310272		46.96	0.0212859		46.96	0.0431795
					16.485	0.801748		16.485	0.308103		46.9675	0.0363668		46.9675	0.0498874
					16.5025	0.798646		16.5025	0.304279		46.975	0.0326345		46.975	0.0465193
					16.52	0.801362		16.52	0.306431		46.9825	0.0299666		46.9825	0.0430862
					16.5375	0.803726		16.5375	0.306166		46.99	0.0236758		46.99	0.0399234
					16.555	0.80185		16.555	0.309278		46.9975	0.0155295		46.9975	0.0334876
					16.5725	0.801159		16.5725	0.307232		47.005	0.00894881		47.005	0.0295443
					16.59	0.806126		16.59	0.305016		47.0125	0.00471448		47.0125	0.0295936
					16.6075	0.801547		16.6075	0.306428		47.02	0.000847692		47.02	0.0303113
					16.625	0.80108		16.625	0.307007		47.0275	0.00394888		47.0275	0.0263403
					16.6425	0.797248		16.6425	0.309669		47.035	0.00409692		47.035	0.0348743
					16.66	0.796978		16.66	0.30664		47.0425	0.00999685		47.0425	0.0383505
					16.6775	0.797564		16.6775	0.30637		47.05	-0.00245692		47.05	0.039056
					16.695	0.798869		16.695	0.307648		47.0575	0.00255846		47.0575	0.0433048
					16.7125	0.797273		16.7125	0.312353		47.065	-0.00724119		47.065	0.0423662
					16.73	0.796107		16.73	0.317777		47.0725	-0.00653196		47.0725	0.0401187
					16.7475	0.79535		16.7475	0.320956		47.08	-0.00294678		47.08	0.0362706
					16.765	0.790557		16.765	0.320326		47.0875	0.00858448		47.0875	0.0326631
					16.7825	0.795053		16.7825	0.318046		47.095	0.0122678		47.095	0.0239599
					16.8	0.801748		16.8	0.321455		47.1025	0.0155801		47.1025	0.0213548
					16.8175	0.79738		16.8175	0.321936		47.11	0.0181241		47.11	0.0217667
					16.835	0.797407		16.835	0.324811		47.1175	0.0239153		47.1175	0.0216471
					16.8525	0.790607		16.8525	0.332939		47.125	0.0229558		47.125	0.0302248
					16.87	0.789242		16.87	0.338167		47.1325	0.0250647		47.1325	0.0396787
					16.8875	0.789035		16.8875	0.334992		47.14	0.0123125		47.14	0.0466058
					16.905	0.788315		16.905	0.340615		47.1475	0.0110222		47.1475	0.0563983
					16.9225	0.787383		16.9225	0.340055		47.155	0.000649091		47.155	0.0613516
					16.94	0.790758		16.94	0.340415		47.1625	0.00747573		47.1625	0.0632476
					16.9575	0.793137		16.9575	0.330305		47.17	0.0252478		47.17	0.0649938
					16.975	0.791239		16.975	0.319756		47.1775	0.035661		47.1775	0.0653615
					16.9925	0.796037		16.9925	0.309924		47.185	0.0356645		47.185	0.0596822
					17.01	0.797417		17.01	0.307969		47.1925	0.0365304		47.1925	0.0603728
					17.0275	0.793919		17.0275	0.3008		47.2	0.0366222		47.2	0.0543003
					17.045	0.795351		17.045	0.301481		47.2075	0.0461739		47.2075	0.0591492
					17.0625	0.787619		17.0625	0.307258		47.215	0.0421862		47.215	0.0568434
					17.08	0.78523		17.08	0.306538		47.2225	0.0408785		47.2225	0.0537392
					17.0975	0.788548		17.0975	0.304715		47.23	0.0355481		47.23	0.0547088
					17.115	0.785578		17.115	0.315417		47.2375	0.0276966		47.2375	0.0491595
					17.1325	0.789252		17.1325	0.321307		47.245	0.0212823		47.245	0.0394627
					17.15	0.792536		17.15	0.331702		47.2525	0.0345903		47.2525	0.037608
					17.1675	0.790417		17.1675	0.328677		47.26	0.0432509		47.26	0.035255
					17.185	0.786633		17.185	0.329856		47.2675	0.0373907		47.2675	0.0308649
					17.2025	0.78528		17.2025	0.328407		47.275	0.0351433		47.275	0.0304933
					17.22	0.784194		17.22	0.324474		47.2825	0.0149146		47.2825	0.0307694
					17.2375	0.787525		17.2375	0.321492		47.29	0.0107763		47.29	0.0357456
					17.255	0.789735		17.255	0.322347		47.2975	0.00647008		47.2975	0.036516
					17.2725	0.789146		17.2725	0.323346		47.305	-0.0049742		47.305	0.0332107
					17.29	0.796433		17.29	0.319569		47.3125	-0.0142038		47.3125	0.0349301
					17.3075	0.804559		17.3075	0.320225		47.32	-0.0136197		47.32	0.0353066
					17.325	0.802182		17.325	0.323661		47.3275	-0.0185471		47.3275	0.0289021
					17.3425	0.811342		17.3425	0.32816		47.335	-0.0139078		47.335	0.0274837
					17.36	0.804184		17.36	0.331773		47.3425	-0.00590979		47.3425	0.0319694
					17.3775	0.802608		17.3775	0.328388		47.35	-0.00149161		47.35	0.0413995
					17.395	0.796461		17.395	0.326002		47.3575	-0.0101862		47.3575	0.038141
					17.4125	0.791446		17.4125	0.322222		47.365	-0.0160278		47.365	0.038875
					17.43	0.788185		17.43	0.31663		47.3725	-0.0257631		47.3725	0.0381114
					17.4475	0.78576		17.4475	0.322744		47.38	-0.0168703		47.38	0.0378613
					17.465	0.783241		17.465	0.321255		47.3875	-0.0115298		47.3875	0.0312568
					17.4825	0.786365		17.4825	0.322321		47.395	0.00381203		47.395	0.0389734
					17.5	0.789689		17.5	0.319695		47.4025	0.00718378		47.4025	0.037538
					17.5175	0.791393		17.5175	0.322024		47.41	0.0111254		47.41	0.0342914
					17.535	0.790954		17.535	0.325432		47.4175	0.0241312		47.4175	0.0334637
					17.5525	0.793329		17.5525	0.33331		47.425	0.0319289		47.425	0.0385953
					17.57	0.791209		17.57	0.329424		47.4325	0.0436397		47.4325	0.0472003
					17.5875	0.793276		17.5875	0.331099		47.44	0.0447963		47.44	0.0522431
					17.605	0.793319		17.605	0.329709		47.4475	0.0325152		47.4475	0.0432059
					17.6225	0.794002		17.6225	0.330451		47.455	0.0346068		47.455	0.0473393
					17.64	0.794098		17.64	0.330196		47.4625	0.0375131		47.4625	0.0523511
					17.6575	0.795415		17.6575	0.335635		47.47	0.0303148		47.47	0.0460857
					17.675	0.793297		17.675	0.332034		47.4775	0.0301311		47.4775	0.0486638
					17.6925	0.793556		17.6925	0.329382		47.485	0.02462		47.485	0.0488153
					17.71	0.792312		17.71	0.329621		47.4925	0.0188621		47.4925	0.0465188
					17.7275	0.793475		17.7275	0.329764		47.5	0.0153123		47.5	0.0473158
					17.745	0.796053		17.745	0.332016		47.5075	0.0245638		47.5075	0.0446014
					17.7625	0.795065		17.7625	0.337663		47.515	0.0134976		47.515	0.0425341
					17.78	0.796755		17.78	0.331367		47.5225	0.00941818		47.5225	0.0404729
					17.7975	0.796225		17.7975	0.333822		47.53	0.00781455		47.53	0.0390826
					17.815	0.797455		17.815	0.33306		47.5375	-0.000873147		47.5375	0.0384508
					17.8325	0.797573		17.8325	0.33028		47.545	0.0129403		47.545	0.0492198
					17.85	0.800114		17.85	0.330439		47.5525	0.00789853		47.5525	0.0395925
					17.8675	0.803117		17.8675	0.331841		47.56	-0.00537231		47.56	0.0361431
					17.885	0.799746		17.885	0.327716		47.5675	0.000776853		47.5675	0.0450243
					17.9025	0.800841		17.9025	0.325041		47.575	0.000991818		47.575	0.0435524
					17.92	0.802349		17.92	0.330711		47.5825	0.00590392		47.5825	0.0510305
					17.9375	0.803326		17.9375	0.334733		47.59	0.00971364		47.59	0.0588541
					17.955	0.805208		17.955	0.339472		47.5975	0.00987671		47.5975	0.0529513
					17.9725	0.801741		17.9725	0.340937		47.605	0.00208056		47.605	0.0557816
					17.99	0.79862		17.99	0.341102		47.6125	0.0127279		47.6125	0.0612229
					18.0075	0.797603		18.0075	0.340554		47.62	0.024479		47.62	0.0701076
					18.025	0.792846		18.025	0.339202		47.6275	0.019162		47.6275	0.0663703
					18.0425	0.790297		18.0425	0.332558		47.635	0.0332069		47.635	0.068473
					18.06	0.789694		18.06	0.331166		47.6425	0.0188569		47.6425	0.0463027
					18.0775	0.78927		18.0775	0.325532		47.65	0.0115092		47.65	0.0385709
					18.095	0.788177		18.095	0.315891		47.6575	0.0149183		47.6575	0.0349124
					18.1125	0.791372		18.1125	0.307493		47.665	0.0170481		47.665	0.0332438
					18.13	0.789702		18.13	0.303157		47.6725	0.00543441		47.6725	0.0356918
					18.1475	0.789647		18.1475	0.303009		47.68	-0.00630196		47.68	0.0317565
					18.165	0.792419		18.165	0.302011		47.6875	-0.0141423		47.6875	0.0219062
					18.1825	0.793443		18.1825	0.300796		47.695	-0.0138807		47.695	0.0323349
					18.2	0.789932		18.2	0.306634		47.7025	-0.00807217		47.7025	0.0352434
					18.2175	0.795294		18.2175	0.312345		47.71	-0.0180106		47.71	0.0394314
					18.235	0.795976		18.235	0.317332		47.7175	-0.0227321		47.7175	0.0318517
					18.2525	0.79191		18.2525	0.323569		47.725	-0.015741		47.725	0.0296591
					18.27	0.790826		18.27	0.323175		47.7325	-0.00806734		47.7325	0.0268871
					18.2875	0.790337		18.2875	0.325431		47.74	0.0027351		47.74	0.0214143
					18.305	0.792792		18.305	0.327849		47.7475	0.0110367		47.7475	0.0253878
					18.3225	0.796233		18.3225	0.329547		47.755	0.0305092		47.755	0.0411723
					18.34	0.795085		18.34	0.331674		47.7625	0.0226301		47.7625	0.0420558
					18.3575	0.795502		18.3575	0.333669		47.77	0.0225017		47.77	0.0362556
					18.375	0.799648		18.375	0.335561		47.7775	0.0226637		47.7775	0.0364441
					18.3925	0.797365		18.3925	0.339444		47.785	0.0258325		47.785	0.0413005
					18.41	0.796468		18.41	0.339661		47.7925	0.0224991		47.7925	0.0443397
					18.4275	0.803701		18.4275	0.338664		47.8	0.011209		47.8	0.0500287
					18.445	0.801287		18.445	0.338227		47.8075	0.0103047		47.8075	0.0527206
					18.4625	0.797954		18.4625	0.331067		47.815	0.0156868		47.815	0.0564459
					18.48	0.791948		18.48	0.322332		47.8225	0.0226585		47.8225	0.0674505
					18.4975	0.788382		18.4975	0.325273		47.83	0.0123602		47.83	0.063314
					18.515	0.79114		18.515	0.327253		47.8375	0.00474547		47.8375	0.0634356
					18.5325	0.792874		18.5325	0.321199		47.845	0.00249282		47.845	0.0690352
					18.55	0.791722		18.55	0.318258		47.8525	-0.0150687		47.8525	0.0531911
					18.5675	0.788824		18.5675	0.31607		47.86	-0.00941079		47.86	0.0482593
					18.585	0.791208		18.585	0.319307		47.8675	-0.0172355		47.8675	0.0332495
					18.6025	0.788054		18.6025	0.323017		47.875	-0.00734156		47.875	0.0263252
					18.62	0.794373		18.62	0.324229		47.8825	0.00149434		47.8825	0.0326322
					18.6375	0.799572		18.6375	0.330236		47.89	0.00819021		47.89	0.0286625
					18.655	0.796309		18.655	0.337769		47.8975	0.024477		47.8975	0.0334173
					18.6725	0.792178		18.6725	0.340028		47.905	0.0317		47.905	0.0408663
					18.69	0.78545		18.69	0.342797		47.9125	0.0229282		47.9125	0.0447326
					18.7075	0.782414		18.7075	0.344183		47.92	0.0127467		47.92	0.0430519
					18.725	0.782414		18.725	0.346161		47.9275	0.00699462		47.9275	0.048546
					18.7425	0.782055		18.7425	0.340382		47.935	-0.0124906		47.935	0.0438698
					18.76	0.779206		18.76	0.340352		47.9425	-0.0211983		47.9425	0.0425693
					18.7775	0.777812		18.7775	0.336388		47.95	-0.0171566		47.95	0.0498904
					18.795	0.78167		18.795	0.337086		47.9575	-0.0144792		47.9575	0.0425526
					18.8125	0.785872		18.8125	0.338194		47.965	-0.00797273		47.965	0.0435798
					18.83	0.792177		18.83	0.339056		47.9725	0.00699196		47.9725	0.0538483
					18.8475	0.794445		18.8475	0.339406		47.98	0.0215217		47.98	0.0521026
					18.865	0.795169		18.865	0.341882		47.9875	0.0282956		47.9875	0.0538547
					18.8825	0.795234		18.8825	0.336288		47.995	0.0316113		47.995	0.0652208
					18.9	0.798028		18.9	0.336563		48.0025	0.0190435		48.0025	0.0611403
					18.9175	0.799303		18.9175	0.332213		48.01	0.0120457		48.01	0.0538848
					18.935	0.80214		18.935	0.338696		48.0175	0.00851825		48.0175	0.0580131
					18.9525	0.806349		18.9525	0.337025		48.025	0.00286734		48.025	0.045391
					18.97	0.801556		18.97	0.342078		48.0325	0.00883657		48.0325	0.046815
					18.9875	0.800059		18.9875	0.338224		48.04	0.00753021		48.04	0.0423822
					19.005	0.792497		19.005	0.343698		48.0475	0.0131048		48.0475	0.0400144
					19.0225	0.788927		19.0225	0.339795		48.055	0.00808406		48.055	0.0337773
					19.04	0.786108		19.04	0.337246		48.0625	0.00527972		48.0625	0.0371969
					19.0575	0.784478		19.0575	0.332733		48.07	0.0105183		48.07	0.0404519
					19.075	0.788289		19.075	0.325706		48.0775	0.00496091		48.0775	0.0426567
					19.0925	0.785122		19.0925	0.321627		48.085	0.0114252		48.085	0.0527566
					19.11	0.788283		19.11	0.32779		48.0925	-0.0103504		48.0925	0.0437692
					19.1275	0.793432		19.1275	0.32482		48.1	-0.00422594		48.1	0.0512918
					19.145	0.79473		19.145	0.330344		48.1075	-0.00350944		48.1075	0.0545988
					19.1625	0.793984		19.1625	0.331889		48.115	0.00485105		48.115	0.0500652
					19.18	0.791496		19.18	0.343006		48.1225	0.0103134		48.1225	0.0475108
					19.1975	0.789888		19.1975	0.343474		48.13	0.000604825		48.13	0.0397115
					19.215	0.785055		19.215	0.348281		48.1375	0.00675783		48.1375	0.0334814
					19.2325	0.793191		19.2325	0.350247		48.145	-0.00480385		48.145	0.0302798
					19.25	0.792263		19.25	0.348466		48.1525	0.000756853		48.1525	0.0362076
					19.2675	0.791776		19.2675	0.346046		48.16	0.0144829		48.16	0.0425584
					19.285	0.793219		19.285	0.346754		48.1675	0.0202103		48.1675	0.0430455
					19.3025	0.789294		19.3025	0.349893		48.175	0.031674		48.175	0.046322
					19.32	0.792692		19.32	0.346917		48.1825	0.0264296		48.1825	0.0441999
					19.3375	0.792646		19.3375	0.344639		48.19	0.0317652		48.19	0.0487322
					19.355	0.788655		19.355	0.335408		48.1975	0.0245371		48.1975	0.0530956
					19.3725	0.784924		19.3725	0.333617		48.205	0.031064		48.205	0.0545796
					19.39	0.785283		19.39	0.328391		48.2125	0.0230242		48.2125	0.0453951
					19.4075	0.785627		19.4075	0.326416		48.22	0.0168542		48.22	0.0408219
					19.425	0.785945		19.425	0.326069		48.2275	0.0112161		48.2275	0.0355475
					19.4425	0.792165		19.4425	0.331075		48.235	-0.00786944		48.235	0.0368041
					19.46	0.790485		19.46	0.32787		48.2425	0.000683497		48.2425	0.0384788
					19.4775	0.793229		19.4775	0.33192		48.25	-0.00282378		48.25	0.0307572
					19.495	0.795167		19.495	0.337142		48.2575	-0.00413077		48.2575	0.0256831
					19.5125	0.796042		19.5125	0.33636		48.265	-0.00779308		48.265	0.0202517
					19.53	0.797702		19.53	0.340278		48.2725	-0.0111129		48.2725	0.0218152
					19.5475	0.795318		19.5475	0.344994		48.28	-0.00812315		48.28	0.0262874
					19.565	0.79223		19.565	0.345396		48.2875	-0.00244944		48.2875	0.0380947
					19.5825	0.789456		19.5825	0.342921		48.295	0.00653329		48.295	0.0382405
					19.6	0.791686		19.6	0.340712		48.3025	0.011362		48.3025	0.0375021
					19.6175	0.792761		19.6175	0.34383		48.31	0.0212655		48.31	0.043762
					19.635	0.790381		19.635	0.33716		48.3175	0.0178373		48.3175	0.0405871
					19.6525	0.790436		19.6525	0.339093		48.325	0.0169052		48.325	0.0427771
					19.67	0.790621		19.67	0.337058		48.3325	0.0196447		48.3325	0.0386227
					19.6875	0.787891		19.6875	0.340197		48.34	0.0112782		48.34	0.0285883
					19.705	0.784229		19.705	0.337662		48.3475	0.0108708		48.3475	0.0272992
					19.7225	0.78133		19.7225	0.341634		48.355	0.00575143		48.355	0.0322247
					19.74	0.782853		19.74	0.345185		48.3625	0.00598976		48.3625	0.0389427
					19.7575	0.783092		19.7575	0.345507		48.37	0.00957702		48.37	0.0432241
					19.775	0.786001		19.775	0.346496		48.3775	0.0052328		48.3775	0.0389214
					19.7925	0.786673		19.7925	0.343768		48.385	0.00508717		48.385	0.0367472
					19.81	0.792195		19.81	0.345768		48.3925	0.013947		48.3925	0.0370974
					19.8275	0.790826		19.8275	0.344903		48.4	0.0236229		48.4	0.050893
					19.845	0.792076		19.845	0.344962		48.4075	0.0204884		48.4075	0.0463429
					19.8625	0.789851		19.8625	0.350529		48.415	0.0239392		48.415	0.0513461
					19.88	0.789613		19.88	0.349645		48.4225	0.0275263		48.4225	0.0512462
					19.8975	0.786666		19.8975	0.351356		48.43	0.0236473		48.43	0.0550363
					19.915	0.786121		19.915	0.351312		48.4375	0.0234215		48.4375	0.0600018
					19.9325	0.789951		19.9325	0.35659		48.445	0.0179485		48.445	0.058512
					19.95	0.793113		19.95	0.356862		48.4525	0.00859636		48.4525	0.0491811
					19.9675	0.794411		19.9675	0.354908		48.46	-0.0024886		48.46	0.0406829
					19.985	0.795955		19.985	0.353789		48.4675	-0.0058328		48.4675	0.034438
					20.0025	0.796029		20.0025	0.34959		48.475	-0.00966245		48.475	0.0269031
					20.02	0.795233		20.02	0.338339		48.4825	0.00110559		48.4825	0.0249832
					20.0375	0.79215		20.0375	0.338357		48.49	0.00497797		48.49	0.03404
					20.055	0.797481		20.055	0.333323		48.4975	0.00416818		48.4975	0.022756
					20.0725	0.796538		20.0725	0.330235		48.505	0.0134586		48.505	0.0264771
					20.09	0.793483		20.09	0.327586		48.5125	0.0184466		48.5125	0.0336146
					20.1075	0.791343		20.1075	0.329715		48.52	0.0196418		48.52	0.0451094
					20.125	0.791938		20.125	0.335192		48.5275	0.0147138		48.5275	0.0490492
					20.1425	0.789431		20.1425	0.34661		48.535	0.0231396		48.535	0.0499097
					20.16	0.787671		20.16	0.352046		48.5425	0.0257851		48.5425	0.0514659
					20.1775	0.787285		20.1775	0.359439		48.55	0.0220546		48.55	0.0503083
					20.195	0.785795		20.195	0.36036		48.5575	0.0237523		48.5575	0.0516762
					20.2125	0.786574		20.2125	0.361071		48.565	0.0136196		48.565	0.0375476
					20.23	0.787152		20.23	0.355096		48.5725	0.0187738		48.5725	0.0349741
					20.2475	0.788347		20.2475	0.35984		48.58	0.0196093		48.58	0.0364094
					20.265	0.79284		20.265	0.351324		48.5875	0.00780958		48.5875	0.0212183
					20.2825	0.793073		20.2825	0.349063		48.595	0.00375266		48.595	0.0220065
					20.3	0.791561		20.3	0.341575		48.6025	0.00379657		48.6025	0.0283163
					20.3175	0.79277		20.3175	0.332908		48.61	-0.00479776		48.61	0.0307887
					20.335	0.791555		20.335	0.333642		48.6175	-0.0186186		48.6175	0.0268039
					20.3525	0.786659		20.3525	0.340631		48.625	-0.00108392		48.625	0.0299315
					20.37	0.786842		20.37	0.342911		48.6325	0.000479531		48.6325	0.0270748
					20.3875	0.790957		20.3875	0.347428		48.64	-0.00464993		48.64	0.0203267
					20.405	0.789738		20.405	0.347743		48.6475	-0.00479424		48.6475	0.0147414
					20.4225	0.792041		20.4225	0.352767		48.655	-0.000543762		48.655	0.00357168
					20.44	0.796397		20.44	0.347261		48.6625	0.00876424		48.6625	0.0117264
					20.4575	0.792864		20.4575	0.342784		48.67	0.00754915		48.67	0.0189913
					20.475	0.789692		20.475	0.333779		48.6775	-0.0068792		48.6775	0.017339
					20.4925	0.787732		20.4925	0.334149		48.685	-0.0102306		48.685	0.028129
					20.51	0.786738		20.51	0.328572		48.6925	-0.00579135		48.6925	0.0367031
					20.5275	0.783008		20.5275	0.329083		48.7	-0.01775		48.7	0.0390185
					20.545	0.780219		20.545	0.33565		48.7075	-0.0270147		48.7075	0.0346494
					20.5625	0.777738		20.5625	0.340931		48.715	-0.0123248		48.715	0.0382669
					20.58	0.78331		20.58	0.343531		48.7225	-0.0136559		48.7225	0.0413485
					20.5975	0.792399		20.5975	0.340709		48.73	-0.0129053		48.73	0.0367471
					20.615	0.791707		20.615	0.343379		48.7375	-0.00850745		48.7375	0.0278993
					20.6325	0.795897		20.6325	0.343986		48.745	-0.00229945		48.745	0.0155939
					20.65	0.799568		20.65	0.341391		48.7525	6.83916e-05		48.7525	0.016206
					20.6675	0.797824		20.6675	0.337872		48.76	-0.00106373		48.76	0.0166606
					20.685	0.796393		20.685	0.339706		48.7675	-0.00758552		48.7675	0.0220589
					20.7025	0.795648		20.7025	0.346872		48.775	-0.00263658		48.775	0.0301516
					20.72	0.796056		20.72	0.348672		48.7825	0.0130509		48.7825	0.0370729
					20.7375	0.794098		20.7375	0.352334		48.79	0.00684136		48.79	0.0365606
					20.755	0.791715		20.755	0.348057		48.7975	0.00408351		48.7975	0.0329151
					20.7725	0.791081		20.7725	0.348798		48.805	0.0154351		48.805	0.0437324
					20.79	0.792532		20.79	0.344032		48.8125	0.0188244		48.8125	0.0499246
					20.8075	0.795425		20.8075	0.343087		48.82	0.0251921		48.82	0.0479587
					20.825	0.794285		20.825	0.345206		48.8275	0.0256011		48.8275	0.0487192
					20.8425	0.795721		20.8425	0.345883		48.835	0.0289987		48.835	0.0509083
					20.86	0.79266		20.86	0.347012		48.8425	0.0259557		48.8425	0.0558048
					20.8775	0.790987		20.8775	0.352111		48.85	0.0191671		48.85	0.0559652
					20.895	0.791508		20.895	0.353538		48.8575	0.0108962		48.8575	0.0592351
					20.9125	0.788395		20.9125	0.353254		48.865	0.0134106		48.865	0.0570605
					20.93	0.78643		20.93	0.355283		48.8725	0.0135274		48.8725	0.0558808
					20.9475	0.782448		20.9475	0.353709		48.88	-0.0022472		48.88	0.0384541
					20.965	0.782125		20.965	0.345599		48.8875	-0.000613287		48.8875	0.0340777
					20.9825	0.782244		20.9825	0.350922		48.895	-0.00175888		48.895	0.0337411
					21	0.78354		21	0.353265		48.9025	0.0150368		48.9025	0.0378522
					21.0175	0.78705		21.0175	0.357434		48.91	0.0224576		48.91	0.0434783
					21.035	0.79099		21.035	0.35657		48.9175	0.018555		48.9175	0.0497102
					21.0525	0.792814		21.0525	0.352977		48.925	0.0163941		48.925	0.0547543
					21.07	0.788485		21.07	0.348698		48.9325	0.0142259		48.9325	0.0551577
					21.0875	0.789737		21.0875	0.348487		48.94	0.012351		48.94	0.0531469
					21.105	0.789381		21.105	0.342279		48.9475	0.00387839		48.9475	0.0476922
					21.1225	0.789709		21.1225	0.335542		48.955	-0.00287336		48.955	0.0459498
					21.14	0.792068		21.14	0.336291		48.9625	-0.00820888		48.9625	0.040825
					21.1575	0.791485		21.1575	0.334029		48.97	-0.0239374		48.97	0.0216448
					21.175	0.795194		21.175	0.335877		48.9775	-0.0233438		48.9775	0.0187847
					21.1925	0.79676		21.1925	0.342519		48.985	-0.0295384		48.985	0.00478531
					21.21	0.797728		21.21	0.35065		48.9925	-0.024		48.9925	0.00780329
					21.2275	0.801721		21.2275	0.354886		49	-0.0297655		49	0.00898336
					21.245	0.802339		21.245	0.360448		49.0075	-0.031711		49.0075	0.000114056
					21.2625	0.800644		21.2625	0.354788		49.015	-0.020578		49.015	0.00379105
					21.28	0.795153		21.28	0.34546		49.0225	-0.00480722		49.0225	0.0143529
					21.2975	0.793969		21.2975	0.336794		49.03	0.00487762		49.03	0.0229417
					21.315	0.790563		21.315	0.332966		49.0375	0.00665264		49.0375	0.0255329
					21.3325	0.789765		21.3325	0.330896		49.045	0.0183778		49.045	0.0429197
					21.35	0.788572		21.35	0.333988		49.0525	0.0175586		49.0525	0.0491096
					21.3675	0.783888		21.3675	0.331946		49.06	0.0144549		49.06	0.0553069
					21.385	0.782249		21.385	0.34049		49.0675	0.00909839		49.0675	0.0478415
					21.4025	0.785007		21.4025	0.339256		49.075	-0.0056998		49.075	0.0371492
					21.42	0.783788		21.42	0.342712		49.0825	-0.0206484		49.0825	0.0339713
					21.4375	0.788733		21.4375	0.34782		49.09	-0.016718		49.09	0.0421008
					21.455	0.788671		21.455	0.345536		49.0975	-0.0227203		49.0975	0.0251057
					21.4725	0.790604		21.4725	0.345265		49.105	-0.0205944		49.105	0.0253165
					21.49	0.790225		21.49	0.339569		49.1125	-0.0255181		49.1125	0.0264379
					21.5075	0.793314		21.5075	0.338035		49.12	-0.0205344		49.12	0.0263148
					21.525	0.791486		21.525	0.343087		49.1275	-0.0192106		49.1275	0.0280246
					21.5425	0.78923		21.5425	0.348439		49.135	-0.00524923		49.135	0.0408477
					21.56	0.789779		21.56	0.358103		49.1425	-0.00726748		49.1425	0.0380029
					21.5775	0.787051		21.5775	0.356278		49.15	-0.00234979		49.15	0.0364505
					21.595	0.785137		21.595	0.362975		49.1575	-0.0069449		49.1575	0.0201964
					21.6125	0.788856		21.6125	0.356383		49.165	-0.0144151		49.165	0.0172241
					21.63	0.78938		21.63	0.35401		49.1725	-0.0183606		49.1725	0.016056
					21.6475	0.790307		21.6475	0.345804		49.18	-0.0120505		49.18	0.0233283
					21.665	0.792046		21.665	0.338186		49.1875	-0.0243873		49.1875	0.0152995
					21.6825	0.791913		21.6825	0.343498		49.195	-0.0186467		49.195	0.0259922
					21.7	0.790791		21.7	0.340801		49.2025	-0.0174183		49.2025	0.0334999
					21.7175	0.792121		21.7175	0.344643		49.21	-0.00695888		49.21	0.0382103
					21.735	0.795277		21.735	0.343301		49.2175	-0.00148853		49.2175	0.0406886
					21.7525	0.795139		21.7525	0.348207		49.225	0.00880056		49.225	0.0491232
					21.77	0.79463		21.77	0.354646		49.2325	0.0134761		49.2325	0.0434344
					21.7875	0.791725		21.7875	0.35037		49.24	0.00235811		49.24	0.0355248
					21.805	0.788378		21.805	0.356262		49.2475	0.00604531		49.2475	0.0352018
					21.8225	0.793296		21.8225	0.352896		49.255	-0.00111189		49.255	0.0280324
					21.84	0.7921		21.84	0.35524		49.2625	-0.00133571		49.2625	0.0271059
					21.8575	0.791975		21.8575	0.350704		49.27	-0.0015935		49.27	0.0254978
					21.875	0.794665		21.875	0.358584		49.2775	-0.000237671		49.2775	0.0311461
					21.8925	0.793425		21.8925	0.36007		49.285	0.0115399		49.285	0.0386387
					21.91	0.792056		21.91	0.354124		49.2925	0.00832998		49.2925	0.0358723
					21.9275	0.790847		21.9275	0.350452		49.3	0.0106833		49.3	0.0339335
					21.945	0.791216		21.945	0.344159		49.3075	0.0198372		49.3075	0.0370484
					21.9625	0.786912		21.9625	0.337368		49.315	0.0210832		49.315	0.0443257
					21.98	0.781833		21.98	0.33605		49.3225	0.0159889		49.3225	0.0367699
					21.9975	0.776934		21.9975	0.331834		49.33	0.00167141		49.33	0.0369906
					22.015	0.772884		22.015	0.33042		49.3375	0.00783687		49.3375	0.0423789
					22.0325	0.776207		22.0325	0.325267		49.345	-0.00235035		49.345	0.0269821
					22.05	0.774696		22.05	0.329861		49.3525	0.00280429		49.3525	0.0281766
					22.0675	0.778274		22.0675	0.339344		49.36	0.00450832		49.36	0.0342719
					22.085	0.781919		22.085	0.346772		49.3675	0.00738476		49.3675	0.0401872
					22.1025	0.782186		22.1025	0.345382		49.375	0.00279594		49.375	0.039057
					22.12	0.786015		22.12	0.344012		49.3825	-0.00274958		49.3825	0.033558
					22.1375	0.786878		22.1375	0.351349		49.39	-0.00188378		49.39	0.0314255
					22.155	0.787493		22.155	0.354893		49.3975	0.000855105		49.3975	0.0300628
					22.1725	0.788909		22.1725	0.355456		49.405	-0.0103092		49.405	0.0217597
					22.19	0.785232		22.19	0.363058		49.4125	-0.0184157		49.4125	0.00955329
					22.2075	0.786683		22.2075	0.368699		49.42	-0.0232923		49.42	0.00948301
					22.225	0.789596		22.225	0.364738		49.4275	-0.0231884		49.4275	0.00994727
					22.2425	0.791871		22.2425	0.36357		49.435	-0.0311673		49.435	0.00221
					22.26	0.792032		22.26	0.358105		49.4425	-0.021034		49.4425	0.011998
					22.2775	0.790945		22.2775	0.358077		49.45	-0.0238171		49.45	0.0168433
					22.295	0.79079		22.295	0.349017		49.4575	-0.0218578		49.4575	0.018141
					22.3125	0.792586		22.3125	0.343649		49.465	-0.0217257		49.465	0.0220371
					22.33	0.793168		22.33	0.341615		49.4725	-0.0132952		49.4725	0.0248339
					22.3475	0.79129		22.3475	0.342569		49.48	-0.00901979		49.48	0.0294999
					22.365	0.786836		22.365	0.348057		49.4875	-0.0100256		49.4875	0.0295945
					22.3825	0.786448		22.3825	0.355596		49.495	-0.0143499		49.495	0.0241934
					22.4	0.783887		22.4	0.357665		49.5025	-0.0167543		49.5025	0.0278138
					22.4175	0.785725		22.4175	0.367131		49.51	-0.0142793		49.51	0.036177
					22.435	0.786132		22.435	0.362723		49.5175	-0.0119448		49.5175	0.0446715
					22.4525	0.784488		22.4525	0.363795		49.525	-0.0155752		49.525	0.0451801
					22.47	0.786374		22.47	0.353531		49.5325	-0.00691524		49.5325	0.0472243
					22.4875	0.786138		22.4875	0.352736		49.54	-0.0040993		49.54	0.0374345
					22.505	0.793997		22.505	0.342523		49.5475	0.00942147		49.5475	0.0378502
					22.5225	0.795981		22.5225	0.337021		49.555	0.0231889		49.555	0.0439812
					22.54	0.794755		22.54	0.337858		49.5625	0.0312505		49.5625	0.0444974
					22.5575	0.791635		22.5575	0.335556		49.57	0.0424201		49.57	0.0574001
					22.575	0.794519		22.575	0.341389		49.5775	0.0425944		49.5775	0.0551628
					22.5925	0.796483		22.5925	0.349476		49.585	0.0333824		49.585	0.0497348
					22.61	0.794899		22.61	0.354608		49.5925	0.0250355		49.5925	0.0525557
					22.6275	0.792059		22.6275	0.361447		49.6	0.0233468		49.6	0.0495103
					22.645	0.787515		22.645	0.358826		49.6075	0.0146648		49.6075	0.0432412
					22.6625	0.787069		22.6625	0.357138		49.615	0.0106773		49.615	0.0470231
					22.68	0.787916		22.68	0.350712		49.6225	0.00197413		49.6225	0.0372957
					22.6975	0.790526		22.6975	0.352148		49.63	-0.00543755		49.63	0.027112
					22.715	0.791382		22.715	0.346275		49.6375	-0.00881594		49.6375	0.0334994
					22.7325	0.791225		22.7325	0.340531		49.645	-0.0123799		49.645	0.039676
					22.75	0.789547		22.75	0.335594		49.6525	-0.0135725		49.6525	0.0402248
					22.7675	0.788195		22.7675	0.33083		49.66	-0.0050458		49.66	0.0492946
					22.785	0.796447		22.785	0.334234		49.6675	-0.00800203		49.6675	0.0409436
					22.8025	0.794143		22.8025	0.345951		49.675	-0.00703168		49.675	0.0377025
					22.82	0.794281		22.82	0.341662		49.6825	-0.00372762		49.6825	0.0362776
					22.8375	0.792791		22.8375	0.338703		49.69	-0.00584965		49.69	0.0264169
					22.855	0.789654		22.855	0.334446		49.6975	0.0080679		49.6975	0.0295906
					22.8725	0.794524		22.8725	0.335645		49.705	0.00371119		49.705	0.0281685
					22.89	0.797641		22.89	0.344742		49.7125	-0.00662077		49.7125	0.0152898
					22.9075	0.797935		22.9075	0.354578		49.72	-0.0085049		49.72	0.0116778
					22.925	0.791889		22.925	0.355154		49.7275	-0.00740028		49.7275	0.0195333
					22.9425	0.792195		22.9425	0.357704		49.735	-0.0111042		49.735	0.0182793
					22.96	0.785822		22.96	0.35545		49.7425	-0.00674415		49.7425	0.0169649
					22.9775	0.786291		22.9775	0.363426		49.75	0.00963392		49.75	0.0300371
					22.995	0.78648		22.995	0.364163		49.7575	0.016109		49.7575	0.041494
					23.0125	0.7836		23.0125	0.357098		49.765	0.0274507		49.765	0.0494004
					23.03	0.779171		23.03	0.347119		49.7725	0.0251997		49.7725	0.0515766
					23.0475	0.776621		23.0475	0.345796		49.78	0.0168929		49.78	0.0457064
					23.065	0.775559		23.065	0.339081		49.7875	0.0312152		49.7875	0.0516582
					23.0825	0.779697		23.0825	0.340039		49.795	0.019861		49.795	0.0370546
					23.1	0.781697		23.1	0.342881		49.8025	0.0182022		49.8025	0.0332366
					23.1175	0.781031		23.1175	0.344448		49.81	0.0127247		49.81	0.0311272
					23.135	0.781315		23.135	0.346753		49.8175	0.00278476		49.8175	0.0309908
					23.1525	0.786025		23.1525	0.356336		49.825	0.000895175		49.825	0.0315381
					23.17	0.787744		23.17	0.360463		49.8325	0.00296385		49.8325	0.0400504
					23.1875	0.793087		23.1875	0.370024		49.84	0.0145488		49.84	0.0549831
					23.205	0.794178		23.205	0.367651		49.8475	0.0105792		49.8475	0.0562045
					23.2225	0.796691		23.2225	0.360162		49.855	0.00326441		49.855	0.0546669
					23.24	0.793152		23.24	0.359469		49.8625	-0.0084621		49.8625	0.0480124
					23.2575	0.789066		23.2575	0.357737		49.87	-0.0128065		49.87	0.0437004
					23.275	0.786567		23.275	0.351593		49.8775	-0.00934902		49.8775	0.0370527
					23.2925	0.784921		23.2925	0.351363		49.885	-0.0178268		49.885	0.0250839
					23.31	0.78705		23.31	0.34515		49.8925	-0.0181227		49.8925	0.0275487
					23.3275	0.786241		23.3275	0.345922		49.9	-0.0150911		49.9	0.0327278
					23.345	0.787705		23.345	0.346709		49.9075	-0.00986846		49.9075	0.0292584
					23.3625	0.78589		23.3625	0.347085		49.915	0.00327161		49.915	0.0360592
					23.38	0.784885		23.38	0.348037		49.9225	0.0168826		49.9225	0.0418066
					23.3975	0.787292		23.3975	0.349978		49.93	0.0255852		49.93	0.0471276
					23.415	0.785154		23.415	0.349487		49.9375	0.0349992		49.9375	0.0400381
					23.4325	0.785256		23.4325	0.348721		49.945	0.0301566		49.945	0.0373252
					23.45	0.786885		23.45	0.347908		49.9525	0.0287735		49.9525	0.0311967
					23.4675	0.787539		23.4675	0.357592		49.96	0.0243313		49.96	0.0272392
					23.485	0.791602		23.485	0.359006		49.9675	0.016269		49.9675	0.0211862
					23.5025	0.793503		23.5025	0.35893		49.975	0.00561713		49.975	0.0178254
					23.52	0.796866		23.52	0.353141		49.9825	0.0162229		49.9825	0.0269601
					23.5375	0.795112		23.5375	0.355684		49.99	-0.00109322		49.99	0.0201851
					23.555	0.795522		23.555	0.353825		49.9975	-0.00385175		49.9975	0.0180738
					23.5725	0.793539		23.5725	0.346428		50.005	-0.00291853		50.005	0.0309722
					23.59	0.795663		23.59	0.346319		50.0125	-0.00440266		50.0125	0.0236962
					23.6075	0.794344		23.6075	0.343089		50.02	0.000333566		50.02	0.0317126
					23.625	0.792487		23.625	0.343445		50.0275	0.00364734		50.0275	0.0318108
					23.6425	0.789755		23.6425	0.343148		50.035	-5.97902e-05		50.035	0.0375608
					23.66	0.790887		23.66	0.346481		50.0425	0.00445025		50.0425	0.0349712
					23.6775	0.791555		23.6775	0.350125		50.05	0.00702371		50.05	0.0363692
					23.695	0.790032		23.695	0.344207		50.0575	0.00861886		50.0575	0.0401515
					23.7125	0.790819		23.7125	0.339222		50.065	0.015375		50.065	0.0412447
					23.73	0.790793		23.73	0.339341		50.0725	0.0210937		50.0725	0.0418226
					23.7475	0.789446		23.7475	0.343729		50.08	0.00809986		50.08	0.0375016
					23.765	0.786329		23.765	0.345579		50.0875	0.0189662		50.0875	0.0425234
					23.7825	0.78808		23.7825	0.344804		50.095	0.0258969		50.095	0.0426934
					23.8	0.791107		23.8	0.347402		50.1025	0.0136644		50.1025	0.0290312
					23.8175	0.791285		23.8175	0.343934		50.11	0.00991684		50.11	0.0379501
					23.835	0.792948		23.835	0.348905		50.1175	-0.000202578		50.1175	0.0380428
					23.8525	0.787591		23.8525	0.353152		50.125	0.000771231		50.125	0.0371646
					23.87	0.786278		23.87	0.352227		50.1325	-0.00243978		50.1325	0.031319
					23.8875	0.784886		23.8875	0.348768		50.14	-0.0016578		50.14	0.0303031
					23.905	0.782261		23.905	0.34587		50.1475	-0.00132951		50.1475	0.0270957
					23.9225	0.784337		23.9225	0.348608		50.155	0.00712877		50.155	0.0304353
					23.94	0.781748		23.94	0.35432		50.1625	0.0105608		50.1625	0.0378855
					23.9575	0.780595		23.9575	0.36016		50.17	0.0240688		50.17	0.0469783
					23.975	0.780541		23.975	0.368252		50.1775	0.0303462		50.1775	0.0535463
					23.9925	0.786738		23.9925	0.374533		50.185	0.0427732		50.185	0.0607973
					24.01	0.793486		24.01	0.367914		50.1925	0.0355099		50.1925	0.0606552
					24.0275	0.796811		24.0275	0.366603		50.2	0.0253627		50.2	0.0547685
					24.045	0.802569		24.045	0.363146		50.2075	0.0222531		50.2075	0.0457547
					24.0625	0.800118		24.0625	0.360874		50.215	0.0219753		50.215	0.0342073
					24.08	0.799448		24.08	0.350129		50.2225	0.015794		50.2225	0.0295619
					24.0975	0.795873		24.0975	0.350889		50.23	0.00829818		50.23	0.012209
					24.115	0.794332		24.115	0.350493		50.2375	0.00138427		50.2375	0.00588112
					24.1325	0.794175		24.1325	0.351439		50.245	0.00319224		50.245	0.00231182
					24.15	0.792706		24.15	0.352735		50.2525	0.00483979		50.2525	0.0138922
					24.1675	0.7932		24.1675	0.360975		50.26	0.00063049		50.26	0.00937839
					24.185	0.793626		24.185	0.362663		50.2675	-0.00511098		50.2675	0.0142129
					24.2025	0.789332		24.2025	0.364273		50.275	-0.0110088		50.275	0.0134288
					24.22	0.788795		24.22	0.356187		50.2825	-0.00739538		50.2825	0.019319
					24.2375	0.788837		24.2375	0.360505		50.29	-0.0142749		50.29	0.0101876
					24.255	0.787366		24.255	0.361421		50.2975	-0.00542741		50.2975	0.0140697
					24.2725	0.78246		24.2725	0.36937		50.305	-0.00420196		50.305	0.00965483
					24.29	0.779816		24.29	0.369107		50.3125	-0.00337217		50.3125	0.019426
					24.3075	0.781483		24.3075	0.367919		50.32	-0.0049958		50.32	0.0217932
					24.325	0.786032		24.325	0.367591		50.3275	0.00140545		50.3275	0.0231516
					24.3425	0.786903		24.3425	0.365922		50.335	0.00943979		50.335	0.0267703
					24.36	0.788004		24.36	0.36155		50.3425	0.0100929		50.3425	0.0335234
					24.3775	0.788365		24.3775	0.353068		50.35	0.000885664		50.35	0.0252675
					24.395	0.786932		24.395	0.343261		50.3575	0.00279818		50.3575	0.0267539
					24.4125	0.781397		24.4125	0.340606		50.365	0.00423077		50.365	0.0273227
					24.43	0.7813		24.43	0.333217		50.3725	0.0153926		50.3725	0.0385123
					24.4475	0.783213		24.4475	0.336492		50.38	0.0137059		50.38	0.0366994
					24.465	0.780949		24.465	0.3424		50.3875	0.0159531		50.3875	0.0405846
					24.4825	0.779133		24.4825	0.352839		50.395	0.0117801		50.395	0.0387472
					24.5	0.777631		24.5	0.355479		50.4025	0.0056507		50.4025	0.0520472
					24.5175	0.783477		24.5175	0.352326		50.41	0.00689315		50.41	0.0602329
					24.535	0.78589		24.535	0.359815		50.4175	-0.00275392		50.4175	0.0512541
					24.5525	0.785929		24.5525	0.362427		50.425	-0.0166373		50.425	0.0501744
					24.57	0.787711		24.57	0.360233		50.4325	-0.0333592		50.4325	0.0424294
					24.5875	0.78811		24.5875	0.353043		50.44	-0.0367966		50.44	0.0396357
					24.605	0.786098		24.605	0.353073		50.4475	-0.0338463		50.4475	0.0339822
					24.6225	0.785262		24.6225	0.345808		50.455	-0.0225852		50.455	0.0365838
					24.64	0.781287		24.64	0.339797		50.4625	-0.0164791		50.4625	0.041169
					24.6575	0.785466		24.6575	0.339516		50.47	-0.00186301		50.47	0.0448619
					24.675	0.786757		24.675	0.343142		50.4775	0.0166108		50.4775	0.0478881
					24.6925	0.781496		24.6925	0.348789		50.485	0.0301401		50.485	0.0597175
					24.71	0.779966		24.71	0.349807		50.4925	0.0332503		50.4925	0.0677585
					24.7275	0.783582		24.7275	0.347346		50.5	0.0402071		50.5	0.0639766
					24.745	0.781038		24.745	0.354929		50.5075	0.034347		50.5075	0.0552499
					24.7625	0.77966		24.7625	0.359786		50.515	0.0233578		50.515	0.0443617
					24.78	0.780818		24.78	0.364383		50.5225	0.0174246		50.5225	0.0387293
					24.7975	0.778406		24.7975	0.364633		50.53	0.0113667		50.53	0.030527
					24.815	0.778684		24.815	0.362098		50.5375	0.00701727		50.5375	0.0217813
					24.8325	0.776295		24.8325	0.354453		50.545	0.0033405		50.545	0.0159863
					24.85	0.7755		24.85	0.353948		50.5525	-0.000626224		50.5525	0.0111756
					24.8675	0.782234		24.8675	0.357323		50.56	-0.00545586		50.56	0.0089772
					24.885	0.789216		24.885	0.358405		50.5675	-0.00557903		50.5675	0.0088235
					24.9025	0.789118		24.9025	0.358191		50.575	-0.00324281		50.575	0.0239049
					24.92	0.791121		24.92	0.35722		50.5825	-0.0013967		50.5825	0.0229565
					24.9375	0.792958		24.9375	0.356681		50.59	0.00302657		50.59	0.0206901
					24.955	0.789758		24.955	0.362426		50.5975	0.0157471		50.5975	0.0309187
					24.9725	0.789233		24.9725	0.368781		50.605	0.0133996		50.605	0.0349231
					24.99	0.794258		24.99	0.369669		50.6125	0.017288		50.6125	0.0419197
					25.0075	0.790627		25.0075	0.366553		50.62	0.0178491		50.62	0.0391709
					25.025	0.792536		25.025	0.359871		50.6275	0.0313653		50.6275	0.0380952
					25.0425	0.786936		25.0425	0.356508		50.635	0.0382257		50.635	0.0350738
					25.06	0.787878		25.06	0.357762		50.6425	0.0288997		50.6425	0.0270541
					25.0775	0.788299		25.0775	0.35513		50.65	0.0130244		50.65	0.0162237
					25.095	0.790788		25.095	0.347699		50.6575	0.00862615		50.6575	0.0204803
					25.1125	0.788969		25.1125	0.342607		50.665	0.0172136		50.665	0.0329715
					25.13	0.789686		25.13	0.343059		50.6725	0.0158955		50.6725	0.0304192
					25.1475	0.789831		25.1475	0.349165		50.68	0.0171809		50.68	0.0359873
					25.165	0.791305		25.165	0.35004		50.6875	0.0178385		50.6875	0.0463641
					25.1825	0.792323		25.1825	0.35248		50.695	0.00420392		50.695	0.0462203
					25.2	0.794438		25.2	0.356885		50.7025	0.00426399		50.7025	0.0435391
					25.2175	0.788174		25.2175	0.357626		50.71	0.0191013		50.71	0.0451442
					25.235	0.79044		25.235	0.361117		50.7175	0.0260275		50.7175	0.0394929
					25.2525	0.783727		25.2525	0.363658		50.725	0.0306363		50.725	0.0319411
					25.27	0.77891		25.27	0.360724		50.7325	0.0189278		50.7325	0.0226441
					25.2875	0.775374		25.2875	0.35841		50.74	0.0131833		50.74	0.0113837
					25.305	0.771647		25.305	0.354588		50.7475	0.00805028		50.7475	0.0186332
					25.3225	0.77271		25.3225	0.351911		50.755	0.00494678		50.755	0.0200485
					25.34	0.778519		25.34	0.357431		50.7625	-0.00148175		50.7625	0.0249873
					25.3575	0.780326		25.3575	0.356104		50.77	-0.0102141		50.77	0.0288391
					25.375	0.783435		25.375	0.353145		50.7775	-0.0135981		50.7775	0.0283368
					25.3925	0.78518		25.3925	0.352065		50.785	-0.017403		50.785	0.0267105
					25.41	0.787328		25.41	0.352558		50.7925	-0.0185385		50.7925	0.02854
					25.4275	0.790273		25.4275	0.345696		50.8	-0.0109072		50.8	0.0290795
					25.445	0.788711		25.445	0.345709		50.8075	-0.00462448		50.8075	0.0276694
					25.4625	0.784523		25.4625	0.343731		50.815	-0.00213538		50.815	0.0249629
					25.48	0.779315		25.48	0.343597		50.8225	-0.00209427		50.8225	0.0261424
					25.4975	0.775079		25.4975	0.352218		50.83	0.00421958		50.83	0.0218508
					25.515	0.772409		25.515	0.353934		50.8375	0.00592867		50.8375	0.0268941
					25.5325	0.771642		25.5325	0.353026		50.845	0.00180049		50.845	0.0261815
					25.55	0.77269		25.55	0.356012		50.8525	0.00677566		50.8525	0.0379777
					25.5675	0.771349		25.5675	0.360301		50.86	-0.00103503		50.86	0.0322062
					25.585	0.775465		25.585	0.362881		50.8675	-3.36364e-05		50.8675	0.0290944
					25.6025	0.780005		25.6025	0.360089		50.875	0.00438762		50.875	0.0324744
					25.62	0.786752		25.62	0.352791		50.8825	0.00511643		50.8825	0.0342775
					25.6375	0.794206		25.6375	0.342665		50.89	0.0164749		50.89	0.0271713
					25.655	0.795863		25.655	0.337642		50.8975	0.0207746		50.8975	0.0278677
					25.6725	0.801347		25.6725	0.334612		50.905	0.00983413		50.905	0.0204444
					25.69	0.799947		25.69	0.334303		50.9125	0.013699		50.9125	0.0191796
					25.7075	0.796456		25.7075	0.334033		50.92	0.0279752		50.92	0.0257026
					25.725	0.792751		25.725	0.330166		50.9275	0.0347056		50.9275	0.0272778
					25.7425	0.79007		25.7425	0.31854		50.935	0.0360678		50.935	0.0300307
					25.76	0.789543		25.76	0.321574		50.9425	0.0308775		50.9425	0.0405116
					25.7775	0.783212		25.7775	0.327175		50.95	0.0198586		50.95	0.0483931
					25.795	0.782245		25.795	0.326322		50.9575	0.0127674		50.9575	0.0565539
					25.8125	0.781568		25.8125	0.326977		50.965	0.0158391		50.965	0.063569
					25.83	0.780403		25.83	0.327176		50.9725	0.0153353		50.9725	0.0665056
					25.8475	0.782422		25.8475	0.325335		50.98	0.0221886		50.98	0.0615013
					25.865	0.78183		25.865	0.331877		50.9875	0.00411706		50.9875	0.0562306
					25.8825	0.778044		25.8825	0.337211		50.995	-0.0119046		50.995	0.0427146
					25.9	0.773956		25.9	0.339219		51.0025	-0.0131652		51.0025	0.0344906
					25.9175	0.772272		25.9175	0.344829		51.01	-0.000502587		51.01	0.0395657
					25.935	0.773371		25.935	0.348599		51.0175	0.00698587		51.0175	0.0309103
					25.9525	0.77754		25.9525	0.349014		51.025	0.00428		51.025	0.0346327
					25.97	0.779928		25.97	0.357273		51.0325	0.000723706		51.0325	0.0428327
					25.9875	0.775683		25.9875	0.357513		51.04	0.0024142		51.04	0.0501457
					26.005	0.778987		26.005	0.361846		51.0475	0.00270357		51.0475	0.0472063
					26.0225	0.780212		26.0225	0.359994		51.055	0.0135981		51.055	0.043316
					26.04	0.783117		26.04	0.358608		51.0625	0.0166445		51.0625	0.0418274
					26.0575	0.785373		26.0575	0.351394		51.07	0.0169256		51.07	0.041342
					26.075	0.781114		26.075	0.348613		51.0775	0.00567706		51.0775	0.0369676
					26.0925	0.774798		26.0925	0.344638		51.085	0.00128517		51.085	0.0258511
					26.11	0.775305		26.11	0.34032		51.0925	-0.00113413		51.0925	0.0221273
					26.1275	0.774151		26.1275	0.344812		51.1	0.000904685		51.1	0.0260728
					26.145	0.77451		26.145	0.346666		51.1075	0.000750839		51.1075	0.021541
					26.1625	0.775232		26.1625	0.345798		51.115	-0.00984259		51.115	0.0245696
					26.18	0.776017		26.18	0.345695		51.1225	-0.00928441		51.1225	0.0223474
					26.1975	0.777362		26.1975	0.345989		51.13	-0.0101391		51.13	0.0192199
					26.215	0.781526		26.215	0.351723		51.1375	-0.00313385		51.1375	0.0169478
					26.2325	0.783536		26.2325	0.354611		51.145	0.00147804		51.145	0.0117483
					26.25	0.786933		26.25	0.351361		51.1525	-0.00872839		51.1525	0.00832769
					26.2675	0.780039		26.2675	0.344953		51.16	-0.00606196		51.16	0.0144477
					26.285	0.778849		26.285	0.347277		51.1675	-0.00501839		51.1675	0.0206632
					26.3025	0.778991		26.3025	0.353576		51.175	-0.00369636		51.175	0.0178694
					26.32	0.781613		26.32	0.356227		51.1825	-0.00764315		51.1825	0.0243272
					26.3375	0.781321		26.3375	0.356371		51.19	0.00314175		51.19	0.0353181
					26.355	0.786702		26.355	0.361957		51.1975	0.0178485		51.1975	0.0414522
					26.3725	0.791823		26.3725	0.361358		51.205	0.0140485		51.205	0.0451176
					26.39	0.796196		26.39	0.363711		51.2125	0.0200992		51.2125	0.0430125
					26.4075	0.803746		26.4075	0.364113		51.22	0.0313892		51.22	0.0491066
					26.425	0.801373		26.425	0.363918		51.2275	0.0340497		51.2275	0.0479496
					26.4425	0.798076		26.4425	0.359628		51.235	0.0240645		51.235	0.0381958
					26.46	0.795005		26.46	0.348676		51.2425	0.00976266		51.2425	0.029461
					26.4775	0.788803		26.4775	0.344662		51.25	0.00735266		51.25	0.0317676
					26.495	0.789941		26.495	0.349628		51.2575	-0.00736937		51.2575	0.022762
					26.5125	0.787732		26.5125	0.353474		51.265	-0.0107222		51.265	0.0219616
					26.53	0.785276		26.53	0.350727		51.2725	-0.0177286		51.2725	0.026162
					26.5475	0.786493		26.5475	0.348882		51.28	-0.0159527		51.28	0.0270464
					26.565	0.790662		26.565	0.354122		51.2875	-0.00967673		51.2875	0.0350502
					26.5825	0.789654		26.5825	0.352841		51.295	-0.0142691		51.295	0.042665
					26.6	0.789862		26.6	0.354664		51.3025	-0.00395061		51.3025	0.0478572
					26.6175	0.791069		26.6175	0.358016		51.31	0.00167071		51.31	0.0515943
					26.635	0.787678		26.635	0.35037		51.3175	-0.00324038		51.3175	0.0456269
					26.6525	0.790288		26.6525	0.348757		51.325	-0.00817775		51.325	0.0416774
					26.67	0.793893		26.67	0.349199		51.3325	-0.00770732		51.3325	0.0383797
					26.6875	0.796803		26.6875	0.353631		51.34	0.00184628		51.34	0.0397783
					26.705	0.79915		26.705	0.359016		51.3475	-0.00340443		51.3475	0.033395
					26.7225	0.796122		26.7225	0.363438		51.355	-0.00246161		51.355	0.03328
					26.74	0.795221		26.74	0.36156		51.3625	-0.0165242		51.3625	0.0189742
					26.7575	0.794275		26.7575	0.361232		51.37	-0.0176209		51.37	0.00955944
					26.775	0.793161		26.775	0.358979		51.3775	-0.0112061		51.3775	0.0153137
					26.7925	0.789613		26.7925	0.355985		51.385	-0.0151141		51.385	0.0231594
					26.81	0.790007		26.81	0.357978		51.3925	-0.00619657		51.3925	0.0235853
					26.8275	0.790722		26.8275	0.359065		51.4	-0.0103706		51.4	0.0275531
					26.845	0.787375		26.845	0.351543		51.4075	-0.0069128		51.4075	0.038049
					26.8625	0.791893		26.8625	0.355288		51.415	-0.0111015		51.415	0.0456143
					26.88	0.797044		26.88	0.349812		51.4225	-0.00119769		51.4225	0.053362
					26.8975	0.798702		26.8975	0.35222		51.43	0.00915357		51.43	0.0652697
					26.915	0.799471		26.915	0.355417		51.4375	-0.00139909		51.4375	0.0656364
					26.9325	0.796326		26.9325	0.360219		51.445	0.00126098		51.445	0.0585298
					26.95	0.794057		26.95	0.361255		51.4525	-0.0107066		51.4525	0.048315
					26.9675	0.790851		26.9675	0.35981		51.46	0.00630406		51.46	0.0539632
					26.985	0.787171		26.985	0.363073		51.4675	0.00786399		51.4675	0.0523464
					27.0025	0.785175		27.0025	0.368386		51.475	-0.00107867		51.475	0.0497595
					27.02	0.783614		27.02	0.368569		51.4825	0.00861266		51.4825	0.0434174
					27.0375	0.782227		27.0375	0.363737		51.49	0.0129706		51.49	0.044669
					27.055	0.779953		27.055	0.359386		51.4975	0.0217655		51.4975	0.0452447
					27.0725	0.784533		27.0725	0.357579		51.505	0.0172247		51.505	0.0341878
					27.09	0.787466		27.09	0.35226		51.5125	0.0207677		51.5125	0.031228
					27.1075	0.789515		27.1075	0.358416		51.52	0.0169613		51.52	0.0302691
					27.125	0.790907		27.125	0.35674		51.5275	0.0127978		51.5275	0.0246027
					27.1425	0.790978		27.1425	0.360751		51.535	0.0170008		51.535	0.0236541
					27.16	0.788892		27.16	0.364227		51.5425	0.0117741		51.5425	0.0198825
					27.1775	0.78765		27.1775	0.361336		51.55	0.0128176		51.55	0.0198203
					27.195	0.785931		27.195	0.366513		51.5575	-9.23077e-06		51.5575	0.0174112
					27.2125	0.783354		27.2125	0.367022		51.565	-0.0112876		51.565	0.0133841
					27.23	0.779327		27.23	0.363208		51.5725	0.000298322		51.5725	0.0272148
					27.2475	0.778192		27.2475	0.361239		51.58	0.0115213		51.58	0.0327745
					27.265	0.779382		27.265	0.357346		51.5875	0.013363		51.5875	0.0350103
					27.2825	0.780061		27.2825	0.350811		51.595	0.0111576		51.595	0.0312365
					27.3	0.781113		27.3	0.346267		51.6025	0.0162485		51.6025	0.0342745
					27.3175	0.781933		27.3175	0.34592		51.61	0.0152072		51.61	0.0330864
					27.335	0.782285		27.335	0.342272		51.6175	0.024562		51.6175	0.0394584
					27.3525	0.783779		27.3525	0.344369		51.625	0.0271936		51.625	0.0354692
					27.37	0.781516		27.37	0.346153		51.6325	0.0205136		51.6325	0.0282846
					27.3875	0.780207		27.3875	0.346135		51.64	0.00290455		51.64	0.0214443
					27.405	0.781842		27.405	0.349527		51.6475	0.00411944		51.6475	0.0307988
					27.4225	0.781142		27.4225	0.352332		51.655	-0.00407503		51.655	0.0309983
					27.44	0.77934		27.44	0.355942		51.6625	0.00136706		51.6625	0.0429415
					27.4575	0.781213		27.4575	0.361394		51.67	0.00548965		51.67	0.0443541
					27.475	0.784267		27.475	0.363617		51.6775	0.00370112		51.6775	0.0359265
					27.4925	0.786494		27.4925	0.361722		51.685	0.00363301		51.685	0.030889
					27.51	0.785428		27.51	0.364901		51.6925	0.0158037		51.6925	0.0302322
					27.5275	0.78551		27.5275	0.36527		51.7	0.0163324		51.7	0.0227147
					27.545	0.790114		27.545	0.362993		51.7075	0.0256943		51.7075	0.0337305
					27.5625	0.78712		27.5625	0.35755		51.715	0.0320032		51.715	0.0399037
					27.58	0.781803		27.58	0.355003		51.7225	0.0242549		51.7225	0.0423769
					27.5975	0.78382		27.5975	0.354645		51.73	0.0163389		51.73	0.0418483
					27.615	0.78525		27.615	0.353078		51.7375	0.0106231		51.7375	0.0462601
					27.6325	0.787504		27.6325	0.350974		51.745	0.00302713		51.745	0.0491697
					27.65	0.788242		27.65	0.358372		51.7525	-0.00398		51.7525	0.048809
					27.6675	0.789569		27.6675	0.359069		51.76	0.000951888		51.76	0.0550513
					27.685	0.789901		27.685	0.365038		51.7675	-0.000444406		51.7675	0.0489007
					27.7025	0.791179		27.7025	0.360945		51.775	-0.00329643		51.775	0.0437634
					27.72	0.787767		27.72	0.360985		51.7825	0.00627594		51.7825	0.0299448
					27.7375	0.786735		27.7375	0.362044		51.79	0.010069		51.79	0.0176597
					27.755	0.786756		27.755	0.359836		51.7975	0.027471		51.7975	0.0293764
					27.7725	0.782437		27.7725	0.352494		51.805	0.032628		51.805	0.031151
					27.79	0.78112		27.79	0.348683		51.8125	0.0368923		51.8125	0.0268028
					27.8075	0.781866		27.8075	0.346159		51.82	0.0339553		51.82	0.0239775
					27.825	0.781601		27.825	0.349968		51.8275	0.0242484		51.8275	0.0264017
					27.8425	0.780199		27.8425	0.351743		51.835	0.0198303		51.835	0.0330059
					27.86	0.783339		27.86	0.364119		51.8425	0.0131194		51.8425	0.0432592
					27.8775	0.783307		27.8775	0.362482		51.85	0.0189264		51.85	0.0563676
					27.895	0.787105		27.895	0.36961		51.8575	0.00723098		51.8575	0.0587287
					27.9125	0.788208		27.9125	0.368735		51.865	0.010749		51.865	0.057174
					27.93	0.786878		27.93	0.371465		51.8725	0.0132066		51.8725	0.0470997
					27.9475	0.789862		27.9475	0.374525		51.88	0.0146437		51.88	0.048282
					27.965	0.791641		27.965	0.370838		51.8875	0.0186081		51.8875	0.0452239
					27.9825	0.789437		27.9825	0.364901		51.895	0.00332434		51.895	0.0380526
					28	0.789791		28	0.360624		51.9025	0.0076358		51.9025	0.0314141
					28.0175	0.786137		28.0175	0.356102		51.91	0.00123049		51.91	0.0299824
					28.035	0.78388		28.035	0.358865		51.9175	-0.0153097		51.9175	0.0174952
					28.0525	0.77811		28.0525	0.355836		51.925	-0.0114007		51.925	0.0218664
					28.07	0.780773		28.07	0.356269		51.9325	-0.00104517		51.9325	0.0276707
					28.0875	0.781177		28.0875	0.357254		51.94	0.00458972		51.94	0.0336515
					28.105	0.782606		28.105	0.36053		51.9475	0.00642692		51.9475	0.0356932
					28.1225	0.77983		28.1225	0.357874		51.955	0.025907		51.955	0.0418923
					28.14	0.781367		28.14	0.358497		51.9625	0.0275704		51.9625	0.0368962
					28.1575	0.786714		28.1575	0.359327		51.97	0.0204699		51.97	0.0350558
					28.175	0.788305		28.175	0.356176		51.9775	0.019982		51.9775	0.030062
					28.1925	0.786852		28.1925	0.356269		51.985	0.0069851		51.985	0.030823
					28.21	0.789895		28.21	0.357994		51.9925	0.0118655		51.9925	0.0341624
					28.2275	0.786071		28.2275	0.356309		52	0.0147809		52	0.0416945
					28.245	0.786751		28.245	0.359395		52.0075	0.0126716		52.0075	0.0335176
					28.2625	0.78424		28.2625	0.359205		52.015	0.0241273		52.015	0.0353576
					28.28	0.7881		28.28	0.359308		52.0225	0.0234493		52.0225	0.0371801
					28.2975	0.787785		28.2975	0.362644		52.03	0.027297		52.03	0.0422234
					28.315	0.784811		28.315	0.363631		52.0375	0.0284865		52.0375	0.04373
					28.3325	0.784428		28.3325	0.358623		52.045	0.0412095		52.045	0.0422227
					28.35	0.785803		28.35	0.359614		52.0525	0.0373435		52.0525	0.0362836
					28.3675	0.786828		28.3675	0.360538		52.06	0.0302165		52.06	0.0340845
					28.385	0.783425		28.385	0.359126		52.0675	0.0189131		52.0675	0.0296285
					28.4025	0.786348		28.4025	0.363925		52.075	0.00395483		52.075	0.0250003
					28.42	0.786602		28.42	0.365877		52.0825	0.0151187		52.0825	0.0361342
					28.4375	0.782259		28.4375	0.367556		52.09	0.0180643		52.09	0.0374031
					28.455	0.784406		28.455	0.365895		52.0975	0.0120002		52.0975	0.0250929
					28.4725	0.784117		28.4725	0.36364		52.105	-0.00234608		52.105	0.014345
					28.49	0.787648		28.49	0.363124		52.1125	-0.00363476		52.1125	0.0230748
					28.5075	0.787097		28.5075	0.361842		52.12	-0.00736399		52.12	0.0215515
					28.525	0.786677		28.525	0.363165		52.1275	-0.00875559		52.1275	0.0247106
					28.5425	0.786539		28.5425	0.361645		52.135	0.000153007		52.135	0.0141322
					28.56	0.783541		28.56	0.360242		52.1425	0.00618315		52.1425	0.01935
					28.5775	0.780256		28.5775	0.357665		52.15	0.00233203		52.15	0.015661
					28.595	0.779663		28.595	0.361596		52.1575	-0.00926343		52.1575	0.00952161
					28.6125	0.784294		28.6125	0.365185		52.165	0.000831958		52.165	0.0161791
					28.63	0.783643		28.63	0.367666		52.1725	0.01875		52.1725	0.0291066
					28.6475	0.783318		28.6475	0.369818		52.18	0.0274701		52.18	0.0332472
					28.665	0.785558		28.665	0.362606		52.1875	0.0323068		52.1875	0.0264465
					28.6825	0.789095		28.6825	0.360544		52.195	0.0275822		52.195	0.0270632
					28.7	0.792242		28.7	0.362581		52.2025	0.032065		52.2025	0.0284605
					28.7175	0.7937		28.7175	0.365374		52.21	0.0232583		52.21	0.0221336
					28.735	0.791986		28.735	0.373746		52.2175	0.0259727		52.2175	0.0232336
					28.7525	0.789363		28.7525	0.371107		52.225	0.0384397		52.225	0.0201315
					28.77	0.784057		28.77	0.367779		52.2325	0.038751		52.2325	0.0244436
					28.7875	0.779178		28.7875	0.368824		52.24	0.0210608		52.24	0.0140368
					28.805	0.779721		28.805	0.375275		52.2475	0.0265748		52.2475	0.018752
					28.8225	0.776672		28.8225	0.374169		52.255	0.029234		52.255	0.0220653
					28.84	0.776884		28.84	0.371059		52.2625	0.026172		52.2625	0.0227437
					28.8575	0.777762		28.8575	0.367869		52.27	0.0305845		52.27	0.0275197
					28.875	0.782952		28.875	0.359507		52.2775	0.0333922		52.2775	0.0306897
					28.8925	0.78891		28.8925	0.355773		52.285	0.0258303		52.285	0.0302306
					28.91	0.793017		28.91	0.355853		52.2925	0.0166731		52.2925	0.0259096
					28.9275	0.794937		28.9275	0.355842		52.3	0.00905881		52.3	0.0242498
					28.945	0.799148		28.945	0.360658		52.3075	0.00292245		52.3075	0.0196222
					28.9625	0.801815		28.9625	0.360854		52.315	0.00773483		52.315	0.0208033
					28.98	0.798058		28.98	0.358438		52.3225	-0.00510874		52.3225	0.0191085
					28.9975	0.795216		28.9975	0.366205		52.33	-0.0119727		52.33	0.0154607
					29.015	0.79252		29.015	0.362877		52.3375	-0.0117852		52.3375	0.022035
					29.0325	0.791248		29.0325	0.363521		52.345	-0.0169038		52.345	0.0184255
					29.05	0.79415		29.05	0.363372		52.3525	-0.0214857		52.3525	0.0208464
					29.0675	0.793929		29.0675	0.367121		52.36	-0.0121527		52.36	0.0362035
					29.085	0.792545		29.085	0.369131		52.3675	0.000901399		52.3675	0.0434553
					29.1025	0.788359		29.1025	0.374728		52.375	0.0150363		52.375	0.0450597
					29.12	0.784489		29.12	0.375314		52.3825	0.023495		52.3825	0.0459345
					29.1375	0.781975		29.1375	0.37632		52.39	0.039591		52.39	0.046769
					29.155	0.782151		29.155	0.373099		52.3975	0.0432764		52.3975	0.0389778
					29.1725	0.78052		29.1725	0.371403		52.405	0.0503861		52.405	0.0428338
					29.19	0.781432		29.19	0.366551		52.4125	0.0462729		52.4125	0.0413116
					29.2075	0.781118		29.2075	0.365509		52.42	0.0403417		52.42	0.039079
					29.225	0.78305		29.225	0.351592		52.4275	0.0288229		52.4275	0.0384469
					29.2425	0.786236		29.2425	0.349891		52.435	0.0290801		52.435	0.0375431
					29.26	0.786471		29.26	0.353849		52.4425	0.021205		52.4425	0.0434503
					29.2775	0.785854		29.2775	0.354373		52.45	0.0172957		52.45	0.0406751
					29.295	0.78441		29.295	0.354014		52.4575	0.0132064		52.4575	0.0323106
					29.3125	0.782167		29.3125	0.35359		52.465	0.0209943		52.465	0.0358398
					29.33	0.777528		29.33	0.353691		52.4725	0.0208142		52.4725	0.0293011
					29.3475	0.776158		29.3475	0.347482		52.48	0.0144631		52.48	0.0244534
					29.365	0.775242		29.365	0.342077		52.4875	0.00107147		52.4875	0.0112936
					29.3825	0.779438		29.3825	0.345277		52.495	0.00956874		52.495	0.00991958
					29.4	0.784435		29.4	0.345983		52.5025	0.014965		52.5025	0.0108617
					29.4175	0.78264		29.4175	0.345459		52.51	0.016841		52.51	0.0117876
					29.435	0.784244		29.435	0.34312		52.5175	0.0176977		52.5175	0.0176005
					29.4525	0.782728		29.4525	0.354334		52.525	0.0287471		52.525	0.0231858
					29.47	0.782578		29.47	0.363683		52.5325	0.0344184		52.5325	0.0297518
					29.4875	0.781955		29.4875	0.361767		52.54	0.0299789		52.54	0.0289336
					29.505	0.780755		29.505	0.364737		52.5475	0.0273034		52.5475	0.0324677
					29.5225	0.775013		29.5225	0.366632		52.555	0.0203357		52.555	0.0335466
					29.54	0.769492		29.54	0.369703		52.5625	0.0205102		52.5625	0.0333974
					29.5575	0.771531		29.5575	0.364736		52.57	0.0108845		52.57	0.0327964
					29.575	0.772939		29.575	0.363354		52.5775	0.00584615		52.5775	0.0284421
					29.5925	0.779179		29.5925	0.362273		52.585	0.0154599		52.585	0.0314843
					29.61	0.783114		29.61	0.351566		52.5925	0.00949385		52.5925	0.0282493
					29.6275	0.783892		29.6275	0.347207		52.6	0.0121766		52.6	0.0285573
					29.645	0.786492		29.645	0.340088		52.6075	0.00936986		52.6075	0.0244276
					29.6625	0.787756		29.6625	0.344026		52.615	0.0172887		52.615	0.024195
					29.68	0.789627		29.68	0.338745		52.6225	0.0233485		52.6225	0.0284206
					29.6975	0.785158		29.6975	0.341143		52.63	0.025559		52.63	0.0365433
					29.715	0.78339		29.715	0.345049		52.6375	0.0231868		52.6375	0.0380704
					29.7325	0.776625		29.7325	0.348908		52.645	0.0167297		52.645	0.0376423
					29.75	0.774539		29.75	0.35365		52.6525	0.0168088		52.6525	0.0425385
					29.7675	0.775924		29.7675	0.3596		52.66	0.0110772		52.66	0.0440571
					29.785	0.774556		29.785	0.363909		52.6675	0.00558154		52.6675	0.0396487
					29.8025	0.775537		29.8025	0.365921		52.675	0.00351412		52.675	0.0394536
					29.82	0.77662		29.82	0.367771		52.6825	-0.00514255		52.6825	0.0310036
					29.8375	0.776522		29.8375	0.370526		52.69	-0.00709384		52.69	0.0264706
					29.855	0.775931		29.855	0.371331		52.6975	-0.00949592		52.6975	0.0188669
					29.8725	0.777672		29.8725	0.374091		52.705	-0.00321395		52.705	0.0250584
					29.89	0.779502		29.89	0.37527		52.7125	0.00911688		52.7125	0.0282055
					29.9075	0.779517		29.9075	0.378104		52.72	0.0104551		52.72	0.0334529
					29.925	0.781583		29.925	0.380086		52.7275	0.0130458		52.7275	0.0372768
					29.9425	0.781787		29.9425	0.377316		52.735	0.00132901		52.735	0.0318085
					29.96	0.781297		29.96	0.375736		52.7425	-0.00701699		52.7425	0.0302181
					29.9775	0.779978		29.9775	0.37199		52.75	-0.0101898		52.75	0.0238643
					29.995	0.781693		29.995	0.369648		52.7575	-0.000173147		52.7575	0.0290659
					30.0125	0.7793		30.0125	0.366694		52.765	0.00794168		52.765	0.0330515
					30.03	0.778048		30.03	0.370527		52.7725	0.00780448		52.7725	0.0249508
					30.0475	0.777432		30.0475	0.368506		52.78	0.0082982		52.78	0.0244546
					30.065	0.773831		30.065	0.363594		52.7875	0.0165744		52.7875	0.0342459
					30.0825	0.772639		30.0825	0.363382		52.795	0.0226261		52.795	0.0382999
					30.1	0.772761		30.1	0.359177		52.8025	0.0182152		52.8025	0.0384309
					30.1175	0.776855		30.1175	0.355387		52.81	0.00807572		52.81	0.0432782
					30.135	0.778037		30.135	0.358298		52.8175	0.00488966		52.8175	0.0389634
					30.1525	0.780004		30.1525	0.355037		52.825	-0.00891357		52.825	0.0280362
					30.17	0.778904		30.17	0.354722		52.8325	-0.0112557		52.8325	0.023515
					30.1875	0.781859		30.1875	0.354982		52.84	-0.0106437		52.84	0.0162859
					30.205	0.783688		30.205	0.350477		52.8475	0.00420495		52.8475	0.0186824
					30.2225	0.786005		30.2225	0.354733		52.855	0.0041468		52.855	0.0138311
					30.24	0.786603		30.24	0.357317		52.8625	0.00503049		52.8625	0.00999909
					30.2575	0.785712		30.2575	0.358544		52.87	0.00895323		52.87	0.0214666
					30.275	0.784083		30.275	0.357714		52.8775	0.0151329		52.8775	0.0275562
					30.2925	0.78269		30.2925	0.358672		52.885	0.00828762		52.885	0.0204711
					30.31	0.782493		30.31	0.353873		52.8925	0.00343343		52.8925	0.0286006
					30.3275	0.784273		30.3275	0.358946		52.9	-0.00163364		52.9	0.0388208
					30.345	0.786137		30.345	0.364725		52.9075	0.00108937		52.9075	0.0339337
					30.3625	0.787133		30.3625	0.366655		52.915	0.00073993		52.915	0.032702
					30.38	0.783558		30.38	0.366955		52.9225	-0.00194315		52.9225	0.0324254
					30.3975	0.782748		30.3975	0.371928		52.93	0.00149203		52.93	0.0298427
					30.415	0.779388		30.415	0.367306		52.9375	0.00749587		52.9375	0.0268399
					30.4325	0.777393		30.4325	0.371939		52.945	0.0106187		52.945	0.0296654
					30.45	0.772806		30.45	0.36851		52.9525	0.0106415		52.9525	0.027632
					30.4675	0.768617		30.4675	0.366047		52.96	0.0171532		52.96	0.0320564
					30.485	0.767928		30.485	0.361346		52.9675	0.0191378		52.9675	0.0320878
					30.5025	0.768295		30.5025	0.354881		52.975	0.0204545		52.975	0.0314891
					30.52	0.768436		30.52	0.35856		52.9825	0.0251872		52.9825	0.0419994
					30.5375	0.773985		30.5375	0.357569		52.99	0.0253945		52.99	0.0412276
					30.555	0.779958		30.555	0.352248		52.9975	0.030341		52.9975	0.0332631
					30.5725	0.78225		30.5725	0.354261		53.005	0.0263783		53.005	0.0305824
					30.59	0.78511		30.59	0.355457		53.0125	0.028065		53.0125	0.0336559
					30.6075	0.786349		30.6075	0.355327		53.02	0.0258731		53.02	0.0337895
					30.625	0.785517		30.625	0.352527		53.0275	0.0202966		53.0275	0.0288648
					30.6425	0.782894		30.6425	0.354517		53.035	0.0195972		53.035	0.0250025
					30.66	0.78306		30.66	0.349381		53.0425	0.0206027		53.0425	0.0319655
					30.6775	0.780937		30.6775	0.355142		53.05	0.0271315		53.05	0.0378095
					30.695	0.78017		30.695	0.354091		53.0575	0.0274175		53.0575	0.0473958
					30.7125	0.779918		30.7125	0.35508		53.065	0.0311806		53.065	0.0485409
					30.73	0.779663		30.73	0.361612		53.0725	0.0342943		53.0725	0.0486298
					30.7475	0.782692		30.7475	0.362214		53.08	0.0377136		53.08	0.0439351
					30.765	0.783004		30.765	0.366504		53.0875	0.0370966		53.0875	0.0405039
					30.7825	0.782645		30.7825	0.378993		53.095	0.0367509		53.095	0.0414917
					30.8	0.7821		30.8	0.377419		53.1025	0.0406414		53.1025	0.0493178
					30.8175	0.77788		30.8175	0.376108		53.11	0.0282934		53.11	0.049002
					30.835	0.775373		30.835	0.372455		53.1175	0.0191136		53.1175	0.0444968
					30.8525	0.771858		30.8525	0.377568		53.125	0.024475		53.125	0.0450953
					30.87	0.769356		30.87	0.37051		53.1325	0.0378634		53.1325	0.0549484
					30.8875	0.771116		30.8875	0.367047		53.14	0.0399152		53.14	0.0544399
					30.905	0.770953		30.905	0.355415		53.1475	0.0301629		53.1475	0.0488462
					30.9225	0.775299		30.9225	0.349828		53.155	0.0278931		53.155	0.0367202
					30.94	0.780577		30.94	0.346089		53.1625	0.0315444		53.1625	0.0322009
					30.9575	0.78092		30.9575	0.347881		53.17	0.0235176		53.17	0.0241749
					30.975	0.78439		30.975	0.352133		53.1775	0.0209618		53.1775	0.0160841
					30.9925	0.786342		30.9925	0.359491		53.185	0.0280897		53.185	0.022808
					31.01	0.786138		31.01	0.356391		53.1925	0.0211903		53.1925	0.0191131
					31.0275	0.784889		31.0275	0.35892		53.2	0.0183431		53.2	0.0206832
					31.045	0.782553		31.045	0.35719		53.2075	0.0102548		53.2075	0.0142043
					31.0625	0.781052		31.0625	0.363146		53.215	0.0203261		53.215	0.0193029
					31.08	0.779385		31.08	0.35938		53.2225	0.0338084		53.2225	0.0382399
					31.0975	0.776314		31.0975	0.356719		53.23	0.0314271		53.23	0.0392432
					31.115	0.772382		31.115	0.353988		53.2375	0.0292194		53.2375	0.0378423
					31.1325	0.771684		31.1325	0.357253		53.245	0.0323485		53.245	0.036025
					31.15	0.771504		31.15	0.357028		53.2525	0.0339476		53.2525	0.0421854
					31.1675	0.76705		31.1675	0.361515		53.26	0.0312025		53.26	0.0411583
					31.185	0.774634		31.185	0.370011		53.2675	0.0280384		53.2675	0.0363245
					31.2025	0.778829		31.2025	0.37088		53.275	0.0260313		53.275	0.0410859
					31.22	0.779636		31.22	0.366836		53.2825	0.0111898		53.2825	0.0308883
					31.2375	0.778529		31.2375	0.363672		53.29	0.0158322		53.29	0.0308297
					31.255	0.780861		31.255	0.360238		53.2975	0.00860399		53.2975	0.0228001
					31.2725	0.7817		31.2725	0.363056		53.305	0.016519		53.305	0.0225815
					31.29	0.779107		31.29	0.365309		53.3125	0.0126434		53.3125	0.0157464
					31.3075	0.77423		31.3075	0.365408		53.32	0.00730462		53.32	-0.00218657
					31.325	0.773141		31.325	0.361122		53.3275	0.0134287		53.3275	-0.00069021
					31.3425	0.774533		31.3425	0.361792		53.335	0.017775		53.335	0.00100364
					31.36	0.771987		31.36	0.36089		53.3425	0.0189524		53.3425	0.00561252
					31.3775	0.774281		31.3775	0.363705		53.35	0.0127833		53.35	0.00998727
					31.395	0.776931		31.395	0.369131		53.3575	0.0142783		53.3575	0.0145676
					31.4125	0.779022		31.4125	0.364034		53.365	0.00906252		53.365	0.0243423
					31.43	0.776317		31.43	0.363893		53.3725	0.00667413		53.3725	0.033029
					31.4475	0.774903		31.4475	0.364492		53.38	0.0177699		53.38	0.0430281
					31.465	0.779734		31.465	0.366722		53.3875	0.0112152		53.3875	0.0439961
					31.4825	0.78033		31.4825	0.372103		53.395	0.011186		53.395	0.0418708
					31.5	0.78281		31.5	0.377049		53.4025	0.00729573		53.4025	0.028791
					31.5175	0.783588		31.5175	0.374645		53.41	0.0103853		53.41	0.0263466
					31.535	0.785933		31.535	0.366181		53.4175	0.0242748		53.4175	0.0334693
					31.5525	0.787931		31.5525	0.362529		53.425	0.0324414		53.425	0.0315029
					31.57	0.78432		31.57	0.359653		53.4325	0.0297386		53.4325	0.0297083
					31.5875	0.788984		31.5875	0.355336		53.44	0.0234817		53.44	0.0314758
					31.605	0.783831		31.605	0.353709		53.4475	0.0189191		53.4475	0.0217419
					31.6225	0.783172		31.6225	0.353901		53.455	-0.000386364		53.455	0.0157901
					31.64	0.780331		31.64	0.356222		53.4625	0.000878671		53.4625	0.0219742
					31.6575	0.772751		31.6575	0.357336		53.47	0.00118531		53.47	0.0237611
					31.675	0.774216		31.675	0.36077		53.4775	-0.00672154		53.4775	0.0214729
					31.6925	0.773679		31.6925	0.369478		53.485	-0.0074979		53.485	0.0276778
					31.71	0.776858		31.71	0.37597		53.4925	-0.000851259		53.4925	0.0314278
					31.7275	0.773385		31.7275	0.372722		53.5	0.00437979		53.5	0.030812
					31.745	0.777561		31.745	0.372866		53.5075	0.0183793		53.5075	0.0362973
					31.7625	0.781645		31.7625	0.368621		53.515	0.0253243		53.515	0.0373759
					31.78	0.782216		31.78	0.365576		53.5225	0.0362057		53.5225	0.0395206
					31.7975	0.788829		31.7975	0.362624		53.53	0.0428101		53.53	0.0413551
					31.815	0.789228		31.815	0.364478		53.5375	0.0342536		53.5375	0.029319
					31.8325	0.789308		31.8325	0.366989		53.545	0.0365194		53.545	0.0322667
					31.85	0.790073		31.85	0.366696		53.5525	0.0401403		53.5525	0.0354403
					31.8675	0.786417		31.8675	0.364657		53.56	0.0226959		53.56	0.0183326
					31.885	0.789011		31.885	0.367318		53.5675	0.0109264		53.5675	0.00948594
					31.9025	0.784967		31.9025	0.374039		53.575	-0.00921692		53.575	0.00716217
					31.92	0.783775		31.92	0.370105		53.5825	-0.00957273		53.5825	0.00434441
					31.9375	0.781783		31.9375	0.368748		53.59	-0.0165677		53.59	0.000792517
					31.955	0.783797		31.955	0.372056		53.5975	-0.0173633		53.5975	0.00625035
					31.9725	0.783897		31.9725	0.368959		53.605	-0.0206715		53.605	0.00771776
					31.99	0.785644		31.99	0.370343		53.6125	-0.00825671		53.6125	0.0126393
					32.0075	0.7903		32.0075	0.365988		53.62	0.000315315		53.62	0.0220306
					32.025	0.786816		32.025	0.363073		53.6275	0.00172483		53.6275	0.0212643
					32.0425	0.7848		32.0425	0.361498		53.635	0.0145301		53.635	0.0304156
					32.06	0.787747		32.06	0.364613		53.6425	0.0161034		53.6425	0.024001
					32.0775	0.784564		32.0775	0.358395		53.65	0.0100201		53.65	0.0154035
					32.095	0.78456		32.095	0.363248		53.6575	0.0129696		53.6575	0.0212475
					32.1125	0.781537		32.1125	0.365526		53.665	0.010406		53.665	0.0180675
					32.13	0.783067		32.13	0.362891		53.6725	0.0113491		53.6725	0.0179294
					32.1475	0.781656		32.1475	0.36675		53.68	0.0102628		53.68	0.0239172
					32.165	0.778385		32.165	0.368691		53.6875	0.0192938		53.6875	0.0273674
					32.1825	0.776371		32.1825	0.369778		53.695	0.00971392		53.695	0.0156303
					32.2	0.778261		32.2	0.372664		53.7025	0.0110223		53.7025	0.0191248
					32.2175	0.777645		32.2175	0.365035		53.71	0.00698175		53.71	0.0128486
					32.235	0.770469		32.235	0.362399		53.7175	0.00364462		53.7175	0.00728427
					32.2525	0.769225		32.2525	0.365009		53.725	0.0105056		53.725	0.00965888
					32.27	0.770951		32.27	0.370861		53.7325	0.0101653		53.7325	0.0120208
					32.2875	0.769786		32.2875	0.364929		53.74	0.0179421		53.74	0.0270005
					32.305	0.772106		32.305	0.370968		53.7475	0.0333282		53.7475	0.0350612
					32.3225	0.772671		32.3225	0.364952		53.755	0.0300966		53.755	0.0319338
					32.34	0.776545		32.34	0.364026		53.7625	0.0282652		53.7625	0.0390103
					32.3575	0.775497		32.3575	0.361695		53.77	0.0250531		53.77	0.0365362
					32.375	0.775742		32.375	0.361787		53.7775	0.0335587		53.7775	0.0350434
					32.3925	0.775505		32.3925	0.358604		53.785	0.0165238		53.785	0.0206877
					32.41	0.778265		32.41	0.35582		53.7925	0.00149294		53.7925	0.0113565
					32.4275	0.780698		32.4275	0.352049		53.8	-0.00442021		53.8	-0.0014828
					32.445	0.779193		32.445	0.346834		53.8075	-0.00806301		53.8075	-0.00308839
					32.4625	0.780607		32.4625	0.351113		53.815	-0.00912063		53.815	0.00119161
					32.48	0.782682		32.48	0.354703		53.8225	-0.00420392		53.8225	0.00790748
					32.4975	0.782708		32.4975	0.351019		53.83	0.00971021		53.83	0.0157624
					32.515	0.780417		32.515	0.355984		53.8375	0.0214279		53.8375	0.0238638
					32.5325	0.77853		32.5325	0.350829		53.845	0.026468		53.845	0.0245263
					32.55	0.778639		32.55	0.348602		53.8525	0.0386675		53.8525	0.0395985
					32.5675	0.776516		32.5675	0.349596		53.86	0.0362707		53.86	0.0414498
					32.585	0.780392		32.585	0.353351		53.8675	0.0344487		53.8675	0.0442913
					32.6025	0.77852		32.6025	0.350012		53.875	0.0231382		53.875	0.0376466
					32.62	0.781512		32.62	0.353432		53.8825	0.00900853		53.8825	0.022384
					32.6375	0.783829		32.6375	0.358617		53.89	0.00453608		53.89	0.0175264
					32.655	0.784561		32.655	0.354791		53.8975	0.00413734		53.8975	0.0211218
					32.6725	0.781282		32.6725	0.359916		53.905	0.0052449		53.905	0.0137844
					32.69	0.783625		32.69	0.359727		53.9125	0.0121833		53.9125	0.00359329
					32.7075	0.782111		32.7075	0.357932		53.92	0.0107744		53.92	0.00495154
					32.725	0.779126		32.725	0.358993		53.9275	0.0149554		53.9275	0.0155355
					32.7425	0.779536		32.7425	0.354347		53.935	0.0219093		53.935	0.0114441
					32.76	0.777634		32.76	0.351292		53.9425	0.0279862		53.9425	0.0253372
					32.7775	0.779738		32.7775	0.352146		53.95	0.0195126		53.95	0.0241064
					32.795	0.785746		32.795	0.358277		53.9575	0.00460245		53.9575	0.0182204
					32.8125	0.784757		32.8125	0.356644		53.965	-0.00181846		53.965	0.0177043
					32.83	0.787051		32.83	0.362864		53.9725	-0.00330867		53.9725	0.0205619
					32.8475	0.787614		32.8475	0.368817		53.98	-0.00264643		53.98	0.0256992
					32.865	0.784581		32.865	0.369985		53.9875	0.00559084		53.9875	0.0344513
					32.8825	0.780676		32.8825	0.370885		53.995	0.0140145		53.995	0.024411
					32.9	0.782856		32.9	0.366421		54.0025	0.0179326		54.0025	0.0245909
					32.9175	0.7776		32.9175	0.362928		54.01	0.0250541		54.01	0.0339003
					32.935	0.77648		32.935	0.363569		54.0175	0.0254896		54.0175	0.0349808
					32.9525	0.777556		32.9525	0.360497		54.025	0.0253043		54.025	0.0319898
					32.97	0.770632		32.97	0.355304		54.0325	0.0285492		54.0325	0.0268305
					32.9875	0.774102		32.9875	0.355089		54.04	0.0219143		54.04	0.0189136
					33.005	0.779172		33.005	0.358788		54.0475	0.0266531		54.0475	0.0199879
					33.0225	0.781914		33.0225	0.35789		54.055	0.0205868		54.055	0.0255634
					33.04	0.782962		33.04	0.362685		54.0625	0.0175244		54.0625	0.0317151
					33.0575	0.784173		33.0575	0.364599		54.07	0.0239815		54.07	0.0393841
					33.075	0.781585		33.075	0.362604		54.0775	0.0239545		54.0775	0.0396738
					33.0925	0.780737		33.0925	0.362175		54.085	0.022932		54.085	0.0274084
					33.11	0.777954		33.11	0.362276		54.0925	0.0270968		54.0925	0.0380297
					33.1275	0.771651		33.1275	0.360266		54.1	0.024366		54.1	0.0435404
					33.145	0.769812		33.145	0.361479		54.1075	0.0200843		54.1075	0.0376987
					33.1625	0.769341		33.1625	0.358114		54.115	0.0105468		54.115	0.0337973
					33.18	0.767561		33.18	0.354874		54.1225	0.0113314		54.1225	0.0271653
					33.1975	0.774697		33.1975	0.36148		54.13	0.0103294		54.13	0.0220593
					33.215	0.778837		33.215	0.362059		54.1375	0.0171793		54.1375	0.0243044
					33.2325	0.78275		33.2325	0.364755		54.145	-0.000980979		54.145	0.0209217
					33.25	0.784359		33.25	0.363751		54.1525	-0.00721112		54.1525	0.0221761
					33.2675	0.787021		33.2675	0.357168		54.16	0.00278643		54.16	0.0316999
					33.285	0.787146		33.285	0.354263		54.1675	-0.00404811		54.1675	0.0253154
					33.3025	0.780086		33.3025	0.3514		54.175	-0.00279427		54.175	0.024441
					33.32	0.775928		33.32	0.357477		54.1825	0.00512587		54.1825	0.0332641
					33.3375	0.77544		33.3375	0.355656		54.19	0.00160755		54.19	0.0247627
					33.355	0.775762		33.355	0.359027		54.1975	-0.000844056		54.1975	0.0174364
					33.3725	0.778972		33.3725	0.355683		54.205	-0.00745154		54.205	0.011395
					33.39	0.778873		33.39	0.354218		54.2125	0.000633566		54.2125	0.0170717
					33.4075	0.781456		33.4075	0.363522		54.22	-0.0012335		54.22	0.00597126
					33.425	0.780373		33.425	0.36685		54.2275	0.011408		54.2275	0.012738
					33.4425	0.779207		33.4425	0.368262		54.235	0.013902		54.235	0.0277628
					33.46	0.775113		33.46	0.368972		54.2425	0.0170066		54.2425	0.0304419
					33.4775	0.775255		33.4775	0.365434		54.25	0.0257718		54.25	0.0395037
					33.495	0.770996		33.495	0.366114		54.2575	0.0318151		54.2575	0.0411419
					33.5125	0.767585		33.5125	0.369165		54.265	0.0320684		54.265	0.040146
					33.53	0.767953		33.53	0.373533		54.2725	0.0281608		54.2725	0.0344147
					33.5475	0.771289		33.5475	0.369337		54.28	0.0214379		54.28	0.0307231
					33.565	0.774124		33.565	0.369293		54.2875	0.0196732		54.2875	0.0363203
					33.5825	0.777434		33.5825	0.367305		54.295	0.014962		54.295	0.027258
					33.6	0.777264		33.6	0.368928		54.3025	0.0104619		54.3025	0.0227438
					33.6175	0.775969		33.6175	0.369878		54.31	0.0070942		54.31	0.0121692
					33.635	0.776845		33.635	0.369804		54.3175	0.00797936		54.3175	0.0238026
					33.6525	0.772276		33.6525	0.36727		54.325	0.0117154		54.325	0.0303274
					33.67	0.768789		33.67	0.3679		54.3325	-0.000384266		54.3325	0.0184163
					33.6875	0.76995		33.6875	0.365674		54.34	0.00290056		54.34	0.0162306
					33.705	0.771275		33.705	0.362106		54.3475	0.00364846		54.3475	0.0147933
					33.7225	0.773851		33.7225	0.364517		54.355	-0.00437406		54.355	0.0185403
					33.74	0.770812		33.74	0.357244		54.3625	-0.0041735		54.3625	0.0258932
					33.7575	0.771316		33.7575	0.354645		54.37	0.00728559		54.37	0.0306922
					33.775	0.774654		33.775	0.356157		54.3775	0.0205358		54.3775	0.0357826
					33.7925	0.775114		33.7925	0.362086		54.385	0.0233812		54.385	0.0248256
					33.81	0.773656		33.81	0.361447		54.3925	0.0236408		54.3925	0.0231556
					33.8275	0.77319		33.8275	0.36031		54.4	0.0188592		54.4	0.0204573
					33.845	0.776371		33.845	0.364528		54.4075	0.0197653		54.4075	0.0196597
					33.8625	0.777175		33.8625	0.366804		54.415	0.0135155		54.415	0.0144392
					33.88	0.780235		33.88	0.364414		54.4225	-0.00214014		54.4225	0.00660343
					33.8975	0.78421		33.8975	0.364701		54.43	-0.000717357		54.43	0.00606028
					33.915	0.78627		33.915	0.357349		54.4375	-0.00258173		54.4375	0.0138201
					33.9325	0.788244		33.9325	0.360174		54.445	-0.00565159		54.445	0.0177628
					33.95	0.784163		33.95	0.35532		54.4525	-0.00900239		54.4525	0.0166218
					33.9675	0.781585		33.9675	0.355098		54.46	-0.00280846		54.46	0.0175825
					33.985	0.78024		33.985	0.360369		54.4675	0.00547649		54.4675	0.0243577
					34.0025	0.77637		34.0025	0.366334		54.475	0.00746098		54.475	0.0225008
					34.02	0.774672		34.02	0.368249		54.4825	-0.00107699		54.4825	0.0224174
					34.0375	0.774199		34.0375	0.368132		54.49	0.0109987		54.49	0.0270976
					34.055	0.775743		34.055	0.370104		54.4975	0.0262522		54.4975	0.02613
					34.0725	0.778082		34.0725	0.369697		54.505	0.011968		54.505	0.0174257
					34.09	0.777929		34.09	0.363504		54.5125	0.0161099		54.5125	0.0119767
					34.1075	0.780155		34.1075	0.359507		54.52	0.0173892		54.52	0.0135764
					34.125	0.780542		34.125	0.351704		54.5275	0.0213175		54.5275	0.00962014
					34.1425	0.786593		34.1425	0.35056		54.535	0.0178528		54.535	0.00349371
					34.16	0.785156		34.16	0.351401		54.5425	0.0183316		54.5425	0.00761315
					34.1775	0.787376		34.1775	0.348209		54.55	0.0215262		54.55	0.0129303
					34.195	0.789281		34.195	0.354674		54.5575	0.0261935		54.5575	0.0219141
					34.2125	0.79092		34.2125	0.361115		54.565	0.0174552		54.565	0.0270028
					34.23	0.793709		34.23	0.36626		54.5725	0.0152176		54.5725	0.0378971
					34.2475	0.795382		34.2475	0.368732		54.58	0.0246943		54.58	0.0462022
					34.265	0.795692		34.265	0.368856		54.5875	0.0338709		54.5875	0.0486752
					34.2825	0.791437		34.2825	0.368154		54.595	0.0227813		54.595	0.0364499
					34.3	0.785503		34.3	0.367379		54.6025	0.0228992		54.6025	0.0360606
					34.3175	0.784432		34.3175	0.361844		54.61	0.0116303		54.61	0.0270423
					34.335	0.783639		34.335	0.359974		54.6175	0.00999476		54.6175	0.0162708
					34.3525	0.779409		34.3525	0.354952		54.625	0.00513615		54.625	0.0176492
					34.37	0.774798		34.37	0.356051		54.6325	0.00457028		54.6325	0.0202617
					34.3875	0.774949		34.3875	0.351484		54.64	0.000925944		54.64	0.0150555
					34.405	0.775324		34.405	0.353838		54.6475	-0.00477538		54.6475	0.0173448
					34.4225	0.772887		34.4225	0.360471		54.655	-0.011021		54.655	0.0145976
					34.44	0.770085		34.44	0.359047		54.6625	-0.0152514		54.6625	0.00891175
					34.4575	0.769908		34.4575	0.35956		54.67	-0.00985993		54.67	0.0104013
					34.475	0.768149		34.475	0.359231		54.6775	-0.000410699		54.6775	0.0139848
					34.4925	0.766926		34.4925	0.364802		54.685	0.00406832		54.685	0.0232627
					34.51	0.76866		34.51	0.364675		54.6925	0.00876636		54.6925	0.0306429
					34.5275	0.772646		34.5275	0.359836		54.7	0.0124469		54.7	0.033822
					34.545	0.775486		34.545	0.359947		54.7075	0.0193149		54.7075	0.0396143
					34.5625	0.772303		34.5625	0.358704		54.715	0.0217552		54.715	0.0461972
					34.58	0.77668		34.58	0.362395		54.7225	0.0138399		54.7225	0.0410496
					34.5975	0.779773		34.5975	0.363129		54.73	0.00967028		54.73	0.0332327
					34.615	0.781271		34.615	0.366851		54.7375	0.0020786		54.7375	0.0276495
					34.6325	0.781861		34.6325	0.370827		54.745	-0.000415524		54.745	0.0186157
					34.65	0.778767		34.65	0.372136		54.7525	-4.35664e-05		54.7525	0.0141123
					34.6675	0.779295		34.6675	0.37432		54.76	-0.00180902		54.76	0.0139717
					34.685	0.777253		34.685	0.373131		54.7675	-0.00786217		54.7675	0.00781028
					34.7025	0.778254		34.7025	0.372677		54.775	-3.18881e-05		54.775	0.0114139
					34.72	0.773936		34.72	0.367006		54.7825	-0.00351825		54.7825	0.00196503
					34.7375	0.772169		34.7375	0.360853		54.79	0.00272755		54.79	0.00562112
					34.755	0.771932		34.755	0.361628		54.7975	0.0106252		54.7975	0.0077558
					34.7725	0.773143		34.7725	0.35599		54.805	0.0135052		54.805	0.00586301
					34.79	0.775996		34.79	0.353367		54.8125	0.00724699		54.8125	0.00736741
					34.8075	0.778135		34.8075	0.35309		54.82	0.0107539		54.82	0.00832685
					34.825	0.781185		34.825	0.352982		54.8275	0.0202925		54.8275	0.0189452
					34.8425	0.786804		34.8425	0.35197		54.835	0.0347403		54.835	0.0300871
					34.86	0.785141		34.86	0.353277		54.8425	0.043165		54.8425	0.036453
					34.8775	0.788764		34.8775	0.356241		54.85	0.0339692		54.85	0.0320763
					34.895	0.791112		34.895	0.352511		54.8575	0.0270966		54.8575	0.0329649
					34.9125	0.791987		34.9125	0.354031		54.865	0.02072		54.865	0.0280167
					34.93	0.787139		34.93	0.355668		54.8725	0.0133315		54.8725	0.0255057
					34.9475	0.786692		34.9475	0.358243		54.88	0.0165408		54.88	0.0230111
					34.965	0.785101		34.965	0.365797		54.8875	0.0149713		54.8875	0.0211557
					34.9825	0.783826		34.9825	0.365933		54.895	0.00428014		54.895	0.0215134
					35	0.780381		35	0.37017		54.9025	-0.00395028		54.9025	0.0271245
											54.91	-0.00672133		54.91	0.0218144
											54.9175	0.00184147		54.9175	0.0203173
											54.925	0.00191713		54.925	0.0131445
											54.9325	-0.000425455		54.9325	0.00682084
											54.94	-0.0024065		54.94	0.00371559
											54.9475	-0.00179448		54.9475	0.0109727
											54.955	0.00638294		54.955	0.015322
											54.9625	0.0144265		54.9625	0.017002
											54.97	0.0198041		54.97	0.0137906
											54.9775	0.0156397		54.9775	0.0156213
											54.985	0.00810944		54.985	0.0158783
											54.9925	0.00173406		54.9925	0.011965
											55	-0.00643664		55	0.00011
